# Supplementary material for: Comprehensive Proteomic Profiling of Wheat Gluten Using a Combination of Data-Independent and Data-Dependent Acquisition
Source: Front Plant Sci. 2017 Jan 10;7:2020. doi: 10.3389/fpls.2016.02020 (PMC5223596; doi:10.3389/fpls.2016.02020)
Supplement: Supplementary file 3 [file DataSheet2.XLSX]

## Sheet: Sheet1
Data Sheet 2: Summary data on peptides identified by the QTOF platform corresponding to UNIPROT accessions including type of gluten protein, peptide sequence, charge, experimentally measured m/z, precursor mass, theoretical precursor mass and peptide identification score. The number in brackets following the type of modification relates to the position of the modification. When an asterisk is obs…
Protein Accession	Protein Description	Peptide Sequence	Peptide Modification	Charge	Precursor Mass Da	Precursos Mass (theoretical) Da	m/z (experimental)	Peptide Score
A0MZ38	High molecular weight glutenin subunit OS=Triticum aestivum GN=Glu-1Ax PE=4 SV=1	YPTSPQQSGQGQPGY	None	3	1594.69	1594.69	532.234	5.0327
A0MZ38	High molecular weight glutenin subunit OS=Triticum aestivum GN=Glu-1Ax PE=4 SV=1	YPTSQQQPGQGPQPGQW	None	3	1883.87	1883.87	628.627	5.0488
A0MZ38	High molecular weight glutenin subunit OS=Triticum aestivum GN=Glu-1Ax PE=4 SV=1	YPISPQQLGQGQQSGQGQLGY	Deamidation Q(*);Deamidation Q(*)	3	2236.05	2236.05	746.022	5.0527
A0MZ38	High molecular weight glutenin subunit OS=Triticum aestivum GN=Glu-1Ax PE=4 SV=1	YPTSPQQSGQGQQLGQGQQGY	None	2	2237.03	2237.02	1119.02	5.106
A0MZ38	High molecular weight glutenin subunit OS=Triticum aestivum GN=Glu-1Ax PE=4 SV=1	EQQVVVPPKGGSF	Deamidation Q(*)	2	1372.71	1372.71	686.858	5.1265
A0MZ38	High molecular weight glutenin subunit OS=Triticum aestivum GN=Glu-1Ax PE=4 SV=1	YPTSQQQPGQGPQPGQW	Deamidation Q(5)	2	1884.86	1884.86	942.936	5.1334
A0MZ38	High molecular weight glutenin subunit OS=Triticum aestivum GN=Glu-1Ax PE=4 SV=1	YPTSSQQSGQGQQPGQW	Deamidation Q(10)	3	1864.8	1864.8	622.272	5.1334
A0MZ38	High molecular weight glutenin subunit OS=Triticum aestivum GN=Glu-1Ax PE=4 SV=1	YPTSPQQSGQGQPGY	None	3	1594.7	1594.7	532.238	5.1447
A0MZ38	High molecular weight glutenin subunit OS=Triticum aestivum GN=Glu-1Ax PE=4 SV=1	YPTSPQQSGQGQPGY	None	3	1594.68	1594.68	532.233	5.1585
A0MZ38	High molecular weight glutenin subunit OS=Triticum aestivum GN=Glu-1Ax PE=4 SV=1	LTSPQQSGQWQQPGQGQSGY	None	3	2161.99	2161.99	721.334	5.1788
A0MZ38	High molecular weight glutenin subunit OS=Triticum aestivum GN=Glu-1Ax PE=4 SV=1	YPTSSLQPEQGQQGY	Deamidation Q(*)	2	1683.75	1683.75	842.38	5.2442
A0MZ38	High molecular weight glutenin subunit OS=Triticum aestivum GN=Glu-1Ax PE=4 SV=1	YPTSPQQSGQGQQLGQGQQGY	None	3	2237.06	2237.06	746.359	5.2448
A0MZ38	High molecular weight glutenin subunit OS=Triticum aestivum GN=Glu-1Ax PE=4 SV=1	YPTSLQQSGQGQQPGQW	Deamidation Q(13);Deamidation Q(16)	2	1891.85	1891.85	946.43	5.246
A0MZ38	High molecular weight glutenin subunit OS=Triticum aestivum GN=Glu-1Ax PE=4 SV=1	QQPGQGQPGY	None	2	1059.49	1059.49	530.248	5.3323
A0MZ38	High molecular weight glutenin subunit OS=Triticum aestivum GN=Glu-1Ax PE=4 SV=1	YPTSPQQSGQGQPGY	None	2	1594.72	1594.71	797.861	5.509
A0MZ38	High molecular weight glutenin subunit OS=Triticum aestivum GN=Glu-1Ax PE=4 SV=1	QQPGQGQPGY	None	2	1059.48	1059.48	530.246	5.57
A0MZ38	High molecular weight glutenin subunit OS=Triticum aestivum GN=Glu-1Ax PE=4 SV=1	YPTSPQQSGQGQQGY	None	2	1625.72	1625.72	813.363	5.8962
A0MZ38	High molecular weight glutenin subunit OS=Triticum aestivum GN=Glu-1Ax PE=4 SV=1	YPTSPQQSGQGQQGY	None	2	1625.72	1625.72	813.364	7.1958
A0MZ38	High molecular weight glutenin subunit OS=Triticum aestivum GN=Glu-1Ax PE=4 SV=1	YPTSPQQSGQGQQGY	None	2	1625.72	1625.72	813.362	7.3147
A0MZ38	High molecular weight glutenin subunit OS=Triticum aestivum GN=Glu-1Ax PE=4 SV=1	YPTSPQQSGQGQQGY	None	2	1625.72	1625.72	813.364	7.4767
A2IBK0	LMW-m1 glutenin subunit OS=Triticum zhukovskyi GN=LMW-m1 PE=4 SV=1	QQQPLPPQQTFPQQPPF	Deamidation Q(*)	2	2007.01	2007.01	1004.01	5.0033
A2IBK0	LMW-m1 glutenin subunit OS=Triticum zhukovskyi GN=LMW-m1 PE=4 SV=1	SQQQQQQQPSF	None	2	1333.65	1333.64	667.327	5.0042
A2IBK0	LMW-m1 glutenin subunit OS=Triticum zhukovskyi GN=LMW-m1 PE=4 SV=1	QQQPLPPQQTFPQQPPF	Deamidation Q(*)	3	2007	2007	669.672	5.0045
A2IBK0	LMW-m1 glutenin subunit OS=Triticum zhukovskyi GN=LMW-m1 PE=4 SV=1	MKTFLVF	None	2	885.487	885.487	443.247	5.0291
A2IBK0	LMW-m1 glutenin subunit OS=Triticum zhukovskyi GN=LMW-m1 PE=4 SV=1	GVGTGVGAY	None	2	780.382	780.382	390.695	5.0327
A2IBK0	LMW-m1 glutenin subunit OS=Triticum zhukovskyi GN=LMW-m1 PE=4 SV=1	AQPQQLQPQQSGQGVSQSQQQSQQQLGQCSF	Carbamidomethyl C(29);Deamidation Q(*)	3	3444.58	3444.58	1148.86	5.0447
A2IBK0	LMW-m1 glutenin subunit OS=Triticum zhukovskyi GN=LMW-m1 PE=4 SV=1	QQQPLPPQQTFPQQPPF	Deamidation Q(*)	3	2007.01	2007.01	669.673	5.0451
A2IBK0	LMW-m1 glutenin subunit OS=Triticum zhukovskyi GN=LMW-m1 PE=4 SV=1	QQQPLPPQQTFPQQPPF	None	2	2005.99	2005.99	1003.5	5.0475
A2IBK0	LMW-m1 glutenin subunit OS=Triticum zhukovskyi GN=LMW-m1 PE=4 SV=1	SSTTSVPFGVGTGVGAY	None	2	1586.76	1586.76	793.886	5.0542
A2IBK0	LMW-m1 glutenin subunit OS=Triticum zhukovskyi GN=LMW-m1 PE=4 SV=1	GVGTGVGAY	None	2	780.396	780.395	390.702	5.0881
A2IBK0	LMW-m1 glutenin subunit OS=Triticum zhukovskyi GN=LMW-m1 PE=4 SV=1	MKTFLVF	None	2	885.485	885.484	443.246	5.1028
A2IBK0	LMW-m1 glutenin subunit OS=Triticum zhukovskyi GN=LMW-m1 PE=4 SV=1	MKTFLVF	None	2	885.485	885.484	443.246	5.1509
A2IBK0	LMW-m1 glutenin subunit OS=Triticum zhukovskyi GN=LMW-m1 PE=4 SV=1	QQQPLPPQQTFPQQPPF	Deamidation Q(*)	4	2007	2007	502.505	5.1562
A2IBK0	LMW-m1 glutenin subunit OS=Triticum zhukovskyi GN=LMW-m1 PE=4 SV=1	SQQQQQQQPSF	None	2	1333.65	1333.65	667.329	5.1598
A2IBK0	LMW-m1 glutenin subunit OS=Triticum zhukovskyi GN=LMW-m1 PE=4 SV=1	QQQPLPPQQTFPQQPPF	Deamidation Q(14)	2	2007.01	2007.01	1004.01	5.2073
A2IBK0	LMW-m1 glutenin subunit OS=Triticum zhukovskyi GN=LMW-m1 PE=4 SV=1	QQQPLPPQQTFPQQPPF	None	2	2006	2006	1003.51	5.2579
A2IBK0	LMW-m1 glutenin subunit OS=Triticum zhukovskyi GN=LMW-m1 PE=4 SV=1	SSTTSVPF	None	1	825.398	825.398	825.398	5.2674
A2IBK0	LMW-m1 glutenin subunit OS=Triticum zhukovskyi GN=LMW-m1 PE=4 SV=1	QQQPLPPQQTFPQQPPF	Deamidation Q(9)	3	2007	2007	669.671	5.2749
A2IBK0	LMW-m1 glutenin subunit OS=Triticum zhukovskyi GN=LMW-m1 PE=4 SV=1	SIILQEQQQGF	None	2	1290.67	1290.67	645.839	5.2775
A2IBK0	LMW-m1 glutenin subunit OS=Triticum zhukovskyi GN=LMW-m1 PE=4 SV=1	GVGTGVGAY	None	2	780.384	780.384	390.696	5.2778
A2IBK0	LMW-m1 glutenin subunit OS=Triticum zhukovskyi GN=LMW-m1 PE=4 SV=1	QQQPLPPQQTFPQQPPF	None	2	2005.96	2005.96	1003.48	5.2905
A2IBK0	LMW-m1 glutenin subunit OS=Triticum zhukovskyi GN=LMW-m1 PE=4 SV=1	QQQPLPPQQTFPQQPPF	Deamidation Q(*)	3	2007	2007	669.672	5.3161
A2IBK0	LMW-m1 glutenin subunit OS=Triticum zhukovskyi GN=LMW-m1 PE=4 SV=1	QQPQQQLSQQPQQQQQQVLQGTF	None	3	2723.34	2723.34	908.452	5.3231
A2IBK0	LMW-m1 glutenin subunit OS=Triticum zhukovskyi GN=LMW-m1 PE=4 SV=1	MKTFLVF	None	2	885.487	885.486	443.247	5.3601
A2IBK0	LMW-m1 glutenin subunit OS=Triticum zhukovskyi GN=LMW-m1 PE=4 SV=1	QQQPLPPQQTFPQQPPF	None	3	2006.03	2006.03	669.35	5.3678
A2IBK0	LMW-m1 glutenin subunit OS=Triticum zhukovskyi GN=LMW-m1 PE=4 SV=1	QQQPLPPQQTFPQQPPF	Deamidation Q(*)	3	2007	2007	669.672	5.3799
A2IBK0	LMW-m1 glutenin subunit OS=Triticum zhukovskyi GN=LMW-m1 PE=4 SV=1	QQQPLPPQQTFPQQPPF	Deamidation Q(*)	3	2007	2007	669.672	5.4011
A2IBK0	LMW-m1 glutenin subunit OS=Triticum zhukovskyi GN=LMW-m1 PE=4 SV=1	QQQPLPPQQTFPQQPPF	Deamidation Q(14)	3	2007	2007	669.672	5.4026
A2IBK0	LMW-m1 glutenin subunit OS=Triticum zhukovskyi GN=LMW-m1 PE=4 SV=1	SSTTSVPF	None	1	825.4	825.4	825.4	5.4035
A2IBK0	LMW-m1 glutenin subunit OS=Triticum zhukovskyi GN=LMW-m1 PE=4 SV=1	QQQPLPPQQTFPQQPPF	None	2	2006.01	2006	1003.51	5.405
A2IBK0	LMW-m1 glutenin subunit OS=Triticum zhukovskyi GN=LMW-m1 PE=4 SV=1	QQQPLPPQQTFPQQPPF	Deamidation Q(*)	3	2007.01	2007.01	669.673	5.4221
A2IBK0	LMW-m1 glutenin subunit OS=Triticum zhukovskyi GN=LMW-m1 PE=4 SV=1	QQQPLPPQQTFPQQPPF	Deamidation Q(*);Deamidation Q(*)	2	2007.97	2007.97	1004.49	5.4265
A2IBK0	LMW-m1 glutenin subunit OS=Triticum zhukovskyi GN=LMW-m1 PE=4 SV=1	SSTTSVPF	None	1	825.4	825.4	825.4	5.4361
A2IBK0	LMW-m1 glutenin subunit OS=Triticum zhukovskyi GN=LMW-m1 PE=4 SV=1	QQQPLPPQQTFPQQPPF	Deamidation Q(*)	3	2007	2007	669.673	5.4639
A2IBK0	LMW-m1 glutenin subunit OS=Triticum zhukovskyi GN=LMW-m1 PE=4 SV=1	QQQPLPPQQTFPQQPPF	Deamidation Q(8);Deamidation Q(9)	2	2007.99	2007.99	1004.5	5.4672
A2IBK0	LMW-m1 glutenin subunit OS=Triticum zhukovskyi GN=LMW-m1 PE=4 SV=1	QQQPLPPQQTFPQQPPF	Deamidation Q(14)	3	2007	2007	669.671	5.5014
A2IBK0	LMW-m1 glutenin subunit OS=Triticum zhukovskyi GN=LMW-m1 PE=4 SV=1	SIILQEQQQGF	Deamidation Q(*)	2	1291.66	1291.66	646.335	5.5104
A2IBK0	LMW-m1 glutenin subunit OS=Triticum zhukovskyi GN=LMW-m1 PE=4 SV=1	QQPQQQLSQQPQQQQQQVLQGTF	None	3	2723.35	2723.35	908.454	5.5151
A2IBK0	LMW-m1 glutenin subunit OS=Triticum zhukovskyi GN=LMW-m1 PE=4 SV=1	SIILQEQQQGF	None	2	1290.67	1290.67	645.84	5.5256
A2IBK0	LMW-m1 glutenin subunit OS=Triticum zhukovskyi GN=LMW-m1 PE=4 SV=1	QQQPLPPQQTFPQQPPF	Deamidation Q(*);Deamidation Q(*)	2	2007.99	2007.99	1004.5	5.5437
A2IBK0	LMW-m1 glutenin subunit OS=Triticum zhukovskyi GN=LMW-m1 PE=4 SV=1	QQPQQQLSQQPQQQQQQVLQGTF	None	3	2723.35	2723.35	908.454	5.548
A2IBK0	LMW-m1 glutenin subunit OS=Triticum zhukovskyi GN=LMW-m1 PE=4 SV=1	QQQPLPPQQTFPQQPPF	Deamidation Q(*)	2	2007.01	2007.01	1004.01	5.5591
A2IBK0	LMW-m1 glutenin subunit OS=Triticum zhukovskyi GN=LMW-m1 PE=4 SV=1	GVGTGVGAY	None	2	780.393	780.392	390.7	5.5762
A2IBK0	LMW-m1 glutenin subunit OS=Triticum zhukovskyi GN=LMW-m1 PE=4 SV=1	QQPQQQLSQQPQQQQQQVLQGTF	Deamidation Q(*)	3	2724.32	2724.32	908.78	5.6024
A2IBK0	LMW-m1 glutenin subunit OS=Triticum zhukovskyi GN=LMW-m1 PE=4 SV=1	GVGTGVGAY	None	2	780.382	780.382	390.695	5.6039
A2IBK0	LMW-m1 glutenin subunit OS=Triticum zhukovskyi GN=LMW-m1 PE=4 SV=1	QQQPLPPQQTFPQQPPF	Deamidation Q(*)	3	2007	2007	669.671	5.6101
A2IBK0	LMW-m1 glutenin subunit OS=Triticum zhukovskyi GN=LMW-m1 PE=4 SV=1	SSTTSVPF	None	1	825.398	825.398	825.398	5.6113
A2IBK0	LMW-m1 glutenin subunit OS=Triticum zhukovskyi GN=LMW-m1 PE=4 SV=1	SQQQPPF	None	2	831.402	831.402	416.204	5.6216
A2IBK0	LMW-m1 glutenin subunit OS=Triticum zhukovskyi GN=LMW-m1 PE=4 SV=1	QQQPLPPQQTFPQQPPF	Deamidation Q(*)	4	2007	2007	502.505	5.6224
A2IBK0	LMW-m1 glutenin subunit OS=Triticum zhukovskyi GN=LMW-m1 PE=4 SV=1	QQQPLPPQQTFPQQPPF	Deamidation Q(*)	3	2007	2007	669.672	5.6233
A2IBK0	LMW-m1 glutenin subunit OS=Triticum zhukovskyi GN=LMW-m1 PE=4 SV=1	MKTF	None	1	526.265	526.265	526.265	5.633
A2IBK0	LMW-m1 glutenin subunit OS=Triticum zhukovskyi GN=LMW-m1 PE=4 SV=1	QQPQQQLSQQPQQQQQQVLQGTF	Deamidation Q(*);Deamidation Q(*)	3	2725.33	2725.33	909.114	5.6382
A2IBK0	LMW-m1 glutenin subunit OS=Triticum zhukovskyi GN=LMW-m1 PE=4 SV=1	QQQPLPPQQTFPQQPPF	None	2	2006.01	2006.01	1003.51	5.6461
A2IBK0	LMW-m1 glutenin subunit OS=Triticum zhukovskyi GN=LMW-m1 PE=4 SV=1	QQPQQQLSQQPQQQQQQVLQGTF	None	3	2723.35	2723.35	908.455	5.6487
A2IBK0	LMW-m1 glutenin subunit OS=Triticum zhukovskyi GN=LMW-m1 PE=4 SV=1	QQQPLPPQQTFPQQPPF	None	2	2006	2006	1003.5	5.6711
A2IBK0	LMW-m1 glutenin subunit OS=Triticum zhukovskyi GN=LMW-m1 PE=4 SV=1	QQQPLPPQQTFPQQPPF	Deamidation Q(*)	3	2007	2007	669.673	5.6815
A2IBK0	LMW-m1 glutenin subunit OS=Triticum zhukovskyi GN=LMW-m1 PE=4 SV=1	QQQPLPPQQTFPQQPPF	Deamidation Q(*)	3	2007	2007	669.671	5.6818
A2IBK0	LMW-m1 glutenin subunit OS=Triticum zhukovskyi GN=LMW-m1 PE=4 SV=1	SSTTSVPF	None	1	825.4	825.4	825.4	5.7111
A2IBK0	LMW-m1 glutenin subunit OS=Triticum zhukovskyi GN=LMW-m1 PE=4 SV=1	QQQPLPPQQTFPQQPPF	None	2	2006.01	2006.01	1003.51	5.7327
A2IBK0	LMW-m1 glutenin subunit OS=Triticum zhukovskyi GN=LMW-m1 PE=4 SV=1	QQQPLPPQQTFPQQPPF	Deamidation Q(13)	3	2007	2007	669.671	5.7379
A2IBK0	LMW-m1 glutenin subunit OS=Triticum zhukovskyi GN=LMW-m1 PE=4 SV=1	SSTTSVPF	None	1	825.4	825.4	825.4	5.746
A2IBK0	LMW-m1 glutenin subunit OS=Triticum zhukovskyi GN=LMW-m1 PE=4 SV=1	QQQPLPPQQTFPQQPPF	Deamidation Q(*)	4	2007	2007	502.505	5.7472
A2IBK0	LMW-m1 glutenin subunit OS=Triticum zhukovskyi GN=LMW-m1 PE=4 SV=1	QQPQQQLSQQPQQQQQQVLQGTF	Deamidation Q(1);Deamidation Q(2)	3	2725.33	2725.33	909.114	5.7694
A2IBK0	LMW-m1 glutenin subunit OS=Triticum zhukovskyi GN=LMW-m1 PE=4 SV=1	QQQPLPPQQTFPQQPPF	Deamidation Q(*);Deamidation Q(*)	3	2007.97	2007.97	669.996	5.7837
A2IBK0	LMW-m1 glutenin subunit OS=Triticum zhukovskyi GN=LMW-m1 PE=4 SV=1	QQQPLPPQQTFPQQPPF	None	2	2006	2006	1003.5	5.7947
A2IBK0	LMW-m1 glutenin subunit OS=Triticum zhukovskyi GN=LMW-m1 PE=4 SV=1	SIILQEQQQGF	Deamidation Q(*)	2	1291.65	1291.65	646.331	5.7965
A2IBK0	LMW-m1 glutenin subunit OS=Triticum zhukovskyi GN=LMW-m1 PE=4 SV=1	SIILQEQQQGF	None	2	1290.67	1290.67	645.841	5.8118
A2IBK0	LMW-m1 glutenin subunit OS=Triticum zhukovskyi GN=LMW-m1 PE=4 SV=1	SIILQEQQQGF	None	2	1290.67	1290.67	645.838	5.8196
A2IBK0	LMW-m1 glutenin subunit OS=Triticum zhukovskyi GN=LMW-m1 PE=4 SV=1	MKTFLVF	None	2	885.483	885.481	443.245	5.8216
A2IBK0	LMW-m1 glutenin subunit OS=Triticum zhukovskyi GN=LMW-m1 PE=4 SV=1	SSTTSVPFGVGTGVGAY	None	2	1586.77	1586.76	793.887	5.8412
A2IBK0	LMW-m1 glutenin subunit OS=Triticum zhukovskyi GN=LMW-m1 PE=4 SV=1	QQQPLPPQQTFPQQPPF	Deamidation Q(*)	3	2007	2007	669.672	5.9173
A2IBK0	LMW-m1 glutenin subunit OS=Triticum zhukovskyi GN=LMW-m1 PE=4 SV=1	SIILQEQQQGF	None	2	1290.67	1290.67	645.84	5.9397
A2IBK0	LMW-m1 glutenin subunit OS=Triticum zhukovskyi GN=LMW-m1 PE=4 SV=1	QQQPLPPQQTFPQQPPFSQQQQQQQPSF	Deamidation Q(*)	3	3321.59	3321.59	1107.87	5.9502
A2IBK0	LMW-m1 glutenin subunit OS=Triticum zhukovskyi GN=LMW-m1 PE=4 SV=1	QQQPLPPQQTFPQQPPF	Deamidation Q(*)	3	2007	2007	669.672	6.0707
A2IBK0	LMW-m1 glutenin subunit OS=Triticum zhukovskyi GN=LMW-m1 PE=4 SV=1	SIILQEQQQGF	Deamidation Q(7)	2	1291.66	1291.66	646.333	6.1167
A2IBK0	LMW-m1 glutenin subunit OS=Triticum zhukovskyi GN=LMW-m1 PE=4 SV=1	SIILQEQQQGF	None	2	1290.67	1290.67	645.837	6.1378
A2IBK0	LMW-m1 glutenin subunit OS=Triticum zhukovskyi GN=LMW-m1 PE=4 SV=1	EAIRAIIY	None	2	948.553	948.552	474.78	6.161
A2IBK0	LMW-m1 glutenin subunit OS=Triticum zhukovskyi GN=LMW-m1 PE=4 SV=1	QQQPLPPQQTFPQQPPFSQQQQQQQPSF	Deamidation Q(*)	3	3321.6	3321.6	1107.87	6.1682
A2IBK0	LMW-m1 glutenin subunit OS=Triticum zhukovskyi GN=LMW-m1 PE=4 SV=1	QQQPLPPQQTFPQQPPF	Deamidation Q(*)	3	2007	2007	669.672	6.2702
A2IBK0	LMW-m1 glutenin subunit OS=Triticum zhukovskyi GN=LMW-m1 PE=4 SV=1	GVGTGVGAY	None	1	780.392	780.392	780.392	6.2705
A2IBK0	LMW-m1 glutenin subunit OS=Triticum zhukovskyi GN=LMW-m1 PE=4 SV=1	EAIRAIIY	None	2	948.553	948.551	474.78	6.3016
A2IBK0	LMW-m1 glutenin subunit OS=Triticum zhukovskyi GN=LMW-m1 PE=4 SV=1	SQQQPPF	None	2	831.4	831.4	416.204	6.3051
A2IBK0	LMW-m1 glutenin subunit OS=Triticum zhukovskyi GN=LMW-m1 PE=4 SV=1	SQQQPPF	None	2	831.403	831.403	416.205	6.3174
A2IBK0	LMW-m1 glutenin subunit OS=Triticum zhukovskyi GN=LMW-m1 PE=4 SV=1	GVGTGVGAY	None	1	780.391	780.391	780.391	6.3876
A2IBK0	LMW-m1 glutenin subunit OS=Triticum zhukovskyi GN=LMW-m1 PE=4 SV=1	EAIRAIIY	None	2	948.552	948.551	474.78	6.4553
A2IBK0	LMW-m1 glutenin subunit OS=Triticum zhukovskyi GN=LMW-m1 PE=4 SV=1	SIILQEQQQGF	Deamidation Q(*)	2	1291.66	1291.65	646.332	6.5054
A2IBK0	LMW-m1 glutenin subunit OS=Triticum zhukovskyi GN=LMW-m1 PE=4 SV=1	SQQQPPF	None	2	831.402	831.402	416.205	6.5089
A2IBK0	LMW-m1 glutenin subunit OS=Triticum zhukovskyi GN=LMW-m1 PE=4 SV=1	SQQQPPF	None	2	831.402	831.402	416.205	6.5315
A2IBK0	LMW-m1 glutenin subunit OS=Triticum zhukovskyi GN=LMW-m1 PE=4 SV=1	SSTTSVPF	None	1	825.401	825.401	825.401	6.5582
A2IBK0	LMW-m1 glutenin subunit OS=Triticum zhukovskyi GN=LMW-m1 PE=4 SV=1	SSTTSVPF	None	1	825.401	825.401	825.401	6.6276
A2IBK0	LMW-m1 glutenin subunit OS=Triticum zhukovskyi GN=LMW-m1 PE=4 SV=1	EAIRAIIY	None	2	948.554	948.554	474.781	6.6583
A2IBK0	LMW-m1 glutenin subunit OS=Triticum zhukovskyi GN=LMW-m1 PE=4 SV=1	GVGTGVGAY	None	1	780.391	780.391	780.391	6.669
A2IBK0	LMW-m1 glutenin subunit OS=Triticum zhukovskyi GN=LMW-m1 PE=4 SV=1	SQQQPPF	None	2	831.401	831.401	416.204	6.6747
A2IBK0	LMW-m1 glutenin subunit OS=Triticum zhukovskyi GN=LMW-m1 PE=4 SV=1	SSTTSVPF	None	1	825.4	825.4	825.4	6.7416
A2IBK0	LMW-m1 glutenin subunit OS=Triticum zhukovskyi GN=LMW-m1 PE=4 SV=1	SQQQPPF	None	2	831.402	831.402	416.204	6.7456
A2IBK0	LMW-m1 glutenin subunit OS=Triticum zhukovskyi GN=LMW-m1 PE=4 SV=1	SQQQPPF	None	2	831.403	831.403	416.205	6.7549
A2IBK0	LMW-m1 glutenin subunit OS=Triticum zhukovskyi GN=LMW-m1 PE=4 SV=1	SQQQPPF	None	2	831.4	831.4	416.204	6.7634
A2IBK0	LMW-m1 glutenin subunit OS=Triticum zhukovskyi GN=LMW-m1 PE=4 SV=1	SQQQPPF	None	2	831.402	831.402	416.205	6.8333
A2IBK0	LMW-m1 glutenin subunit OS=Triticum zhukovskyi GN=LMW-m1 PE=4 SV=1	EAIRAIIY	None	2	948.553	948.553	474.78	6.8351
A2IBK0	LMW-m1 glutenin subunit OS=Triticum zhukovskyi GN=LMW-m1 PE=4 SV=1	EAIRAIIY	None	2	948.554	948.554	474.781	6.8707
A2IBK0	LMW-m1 glutenin subunit OS=Triticum zhukovskyi GN=LMW-m1 PE=4 SV=1	SIILQEQQQGF	Deamidation Q(5)	2	1291.66	1291.65	646.332	6.8727
A2IBK0	LMW-m1 glutenin subunit OS=Triticum zhukovskyi GN=LMW-m1 PE=4 SV=1	SQQQPPF	None	2	831.4	831.4	416.204	6.9334
A2IBK0	LMW-m1 glutenin subunit OS=Triticum zhukovskyi GN=LMW-m1 PE=4 SV=1	SQQQPPF	None	2	831.4	831.4	416.204	6.9509
A2IBK0	LMW-m1 glutenin subunit OS=Triticum zhukovskyi GN=LMW-m1 PE=4 SV=1	SQQQPPF	None	2	831.401	831.401	416.204	7.0178
A2IBK0	LMW-m1 glutenin subunit OS=Triticum zhukovskyi GN=LMW-m1 PE=4 SV=1	SSTTSVPF	None	1	825.399	825.399	825.399	7.0508
A2IBK0	LMW-m1 glutenin subunit OS=Triticum zhukovskyi GN=LMW-m1 PE=4 SV=1	SSTTSVPF	None	1	825.401	825.4	825.401	7.175
A2IBK0	LMW-m1 glutenin subunit OS=Triticum zhukovskyi GN=LMW-m1 PE=4 SV=1	SIILQEQQQGF	None	2	1290.67	1290.67	645.841	7.2201
A2IBK0	LMW-m1 glutenin subunit OS=Triticum zhukovskyi GN=LMW-m1 PE=4 SV=1	SSTTSVPF	None	1	825.401	825.4	825.401	7.2567
A2IBK0	LMW-m1 glutenin subunit OS=Triticum zhukovskyi GN=LMW-m1 PE=4 SV=1	SSTTSVPF	None	1	825.401	825.4	825.401	7.2755
A2IBK0	LMW-m1 glutenin subunit OS=Triticum zhukovskyi GN=LMW-m1 PE=4 SV=1	SSTTSVPF	None	1	825.4	825.4	825.4	7.2833
A2IBK0	LMW-m1 glutenin subunit OS=Triticum zhukovskyi GN=LMW-m1 PE=4 SV=1	SIILQEQQQGF	None	2	1290.68	1290.68	645.842	7.3281
A2IBK0	LMW-m1 glutenin subunit OS=Triticum zhukovskyi GN=LMW-m1 PE=4 SV=1	SSTTSVPF	None	1	825.401	825.4	825.401	7.3345
A2IBK0	LMW-m1 glutenin subunit OS=Triticum zhukovskyi GN=LMW-m1 PE=4 SV=1	SQQQPPF	None	2	831.4	831.399	416.204	7.3548
A2IBK0	LMW-m1 glutenin subunit OS=Triticum zhukovskyi GN=LMW-m1 PE=4 SV=1	SQQQPPF	None	2	831.4	831.399	416.204	7.4191
A2IBK0	LMW-m1 glutenin subunit OS=Triticum zhukovskyi GN=LMW-m1 PE=4 SV=1	SQQQPPF	None	2	831.403	831.401	416.205	7.4417
A2IBK0	LMW-m1 glutenin subunit OS=Triticum zhukovskyi GN=LMW-m1 PE=4 SV=1	SSTTSVPF	None	1	825.4	825.398	825.4	7.4829
A2IBK0	LMW-m1 glutenin subunit OS=Triticum zhukovskyi GN=LMW-m1 PE=4 SV=1	SSTTSVPF	None	1	825.399	825.398	825.399	7.4847
A2IBK0	LMW-m1 glutenin subunit OS=Triticum zhukovskyi GN=LMW-m1 PE=4 SV=1	SIILQEQQQGF	None	2	1290.67	1290.67	645.84	7.5648
A2IBK0	LMW-m1 glutenin subunit OS=Triticum zhukovskyi GN=LMW-m1 PE=4 SV=1	SQQQPPF	None	2	831.4	831.4	416.204	7.5753
A2IBK0	LMW-m1 glutenin subunit OS=Triticum zhukovskyi GN=LMW-m1 PE=4 SV=1	SQQQPPF	None	2	831.401	831.399	416.204	7.6077
A2IBK0	LMW-m1 glutenin subunit OS=Triticum zhukovskyi GN=LMW-m1 PE=4 SV=1	SIILQEQQQGF	None	2	1290.67	1290.67	645.84	7.64
A2IBK0	LMW-m1 glutenin subunit OS=Triticum zhukovskyi GN=LMW-m1 PE=4 SV=1	SQQQPPF	None	2	831.4	831.4	416.204	7.653
A2IBK0	LMW-m1 glutenin subunit OS=Triticum zhukovskyi GN=LMW-m1 PE=4 SV=1	SIILQEQQQGF	None	2	1290.67	1290.66	645.837	7.6837
A2IBK0	LMW-m1 glutenin subunit OS=Triticum zhukovskyi GN=LMW-m1 PE=4 SV=1	SQQQPPF	None	1	831.401	831.4	831.401	7.7154
A2IBK0	LMW-m1 glutenin subunit OS=Triticum zhukovskyi GN=LMW-m1 PE=4 SV=1	SSTTSVPF	None	1	825.399	825.398	825.399	7.7484
A2IBK0	LMW-m1 glutenin subunit OS=Triticum zhukovskyi GN=LMW-m1 PE=4 SV=1	SIILQEQQQGF	None	2	1290.67	1290.67	645.837	7.8511
A2IBK0	LMW-m1 glutenin subunit OS=Triticum zhukovskyi GN=LMW-m1 PE=4 SV=1	SIILQEQQQGF	None	2	1290.67	1290.67	645.838	7.8812
A2IBK0	LMW-m1 glutenin subunit OS=Triticum zhukovskyi GN=LMW-m1 PE=4 SV=1	SQQQPPF	None	1	831.401	831.4	831.401	7.9156
A2IBK0	LMW-m1 glutenin subunit OS=Triticum zhukovskyi GN=LMW-m1 PE=4 SV=1	SQQQPPF	None	1	831.401	831.4	831.401	7.979
A2IBK0	LMW-m1 glutenin subunit OS=Triticum zhukovskyi GN=LMW-m1 PE=4 SV=1	SIILQEQQQGF	None	2	1290.67	1290.67	645.839	8.1688
A2IBK0	LMW-m1 glutenin subunit OS=Triticum zhukovskyi GN=LMW-m1 PE=4 SV=1	SIILQEQQQGF	None	2	1290.67	1290.67	645.838	8.2072
A2IBK0	LMW-m1 glutenin subunit OS=Triticum zhukovskyi GN=LMW-m1 PE=4 SV=1	SIILQEQQQGF	None	2	1290.67	1290.67	645.839	8.2171
A2IBK0	LMW-m1 glutenin subunit OS=Triticum zhukovskyi GN=LMW-m1 PE=4 SV=1	SIILQEQQQGF	None	2	1290.67	1290.67	645.84	8.2248
A2IBK0	LMW-m1 glutenin subunit OS=Triticum zhukovskyi GN=LMW-m1 PE=4 SV=1	SIILQEQQQGF	None	2	1290.67	1290.67	645.838	8.4184
A2IBK1	LMW-m2 glutenin subunit OS=Triticum zhukovskyi GN=LMW-m2 PE=4 SV=1	SQQQQQFPQQQQPLSPQQPPF	Deamidation Q(*)	3	2495.2	2495.2	832.406	5.0024
A2IBK1	LMW-m2 glutenin subunit OS=Triticum zhukovskyi GN=LMW-m2 PE=4 SV=1	GATTIVPF	None	1	805.449	805.448	805.449	5.0117
A2IBK1	LMW-m2 glutenin subunit OS=Triticum zhukovskyi GN=LMW-m2 PE=4 SV=1	GATTIVPF	None	1	805.446	805.445	805.446	5.0295
A2IBK1	LMW-m2 glutenin subunit OS=Triticum zhukovskyi GN=LMW-m2 PE=4 SV=1	GATTIVPF	None	1	805.446	805.446	805.446	5.0428
A2IBK1	LMW-m2 glutenin subunit OS=Triticum zhukovskyi GN=LMW-m2 PE=4 SV=1	SQQQQQFPQQQQPLSPQQPPF	Deamidation Q(*)	3	2495.21	2495.21	832.407	5.0544
A2IBK1	LMW-m2 glutenin subunit OS=Triticum zhukovskyi GN=LMW-m2 PE=4 SV=1	SQQQQQPVLLQQPPF	Deamidation Q(*);Deamidation Q(*);Deamidation Q(*)	3	1768.88	1768.88	590.298	5.0546
A2IBK1	LMW-m2 glutenin subunit OS=Triticum zhukovskyi GN=LMW-m2 PE=4 SV=1	SQQQQQPPFSQQQQQPVLLQQPPF	Deamidation Q(11);Deamidation Q(12)	3	2836.4	2836.4	946.138	5.0625
A2IBK1	LMW-m2 glutenin subunit OS=Triticum zhukovskyi GN=LMW-m2 PE=4 SV=1	SQQQQQPPF	None	2	1087.52	1087.52	544.264	5.0807
A2IBK1	LMW-m2 glutenin subunit OS=Triticum zhukovskyi GN=LMW-m2 PE=4 SV=1	LQQQCSPVAMPQSLARSQMLW	Carbamidomethyl C(5);Oxidation M(10);Oxidation M(19)	3	2491.2	2491.2	831.072	5.0808
A2IBK1	LMW-m2 glutenin subunit OS=Triticum zhukovskyi GN=LMW-m2 PE=4 SV=1	GATTIVPF	None	1	805.447	805.447	805.447	5.0898
A2IBK1	LMW-m2 glutenin subunit OS=Triticum zhukovskyi GN=LMW-m2 PE=4 SV=1	SQQQQQFPQQQQPLSPQQPPF	Deamidation Q(17);Deamidation Q(18)	3	2496.19	2496.19	832.735	5.1215
A2IBK1	LMW-m2 glutenin subunit OS=Triticum zhukovskyi GN=LMW-m2 PE=4 SV=1	SQQQQQPPFSQQQQQPVLLQQPPF	Deamidation Q(*);Deamidation Q(*)	3	2836.4	2836.4	946.14	5.1415
A2IBK1	LMW-m2 glutenin subunit OS=Triticum zhukovskyi GN=LMW-m2 PE=4 SV=1	SQQQQQFPQQQQPLSPQQPPF	Deamidation Q(*)	3	2495.2	2495.2	832.406	5.1432
A2IBK1	LMW-m2 glutenin subunit OS=Triticum zhukovskyi GN=LMW-m2 PE=4 SV=1	SQQQQQPPF	None	2	1087.52	1087.52	544.265	5.1545
A2IBK1	LMW-m2 glutenin subunit OS=Triticum zhukovskyi GN=LMW-m2 PE=4 SV=1	GATTIVPF	None	1	805.445	805.444	805.445	5.1873
A2IBK1	LMW-m2 glutenin subunit OS=Triticum zhukovskyi GN=LMW-m2 PE=4 SV=1	SQQQQQFPQQQQPLSPQQPPFSQQQPPFSQQQQQPPF	Deamidation Q(*)	4	4376.07	4376.07	1094.77	5.1885
A2IBK1	LMW-m2 glutenin subunit OS=Triticum zhukovskyi GN=LMW-m2 PE=4 SV=1	SQQQPPFSQQQQQPPFSQQQQQPVLLQQPPF	Deamidation Q(27);Deamidation Q(28)	3	3648.78	3648.78	1216.93	5.2207
A2IBK1	LMW-m2 glutenin subunit OS=Triticum zhukovskyi GN=LMW-m2 PE=4 SV=1	SQQQQQPPF	None	2	1087.52	1087.52	544.264	5.2239
A2IBK1	LMW-m2 glutenin subunit OS=Triticum zhukovskyi GN=LMW-m2 PE=4 SV=1	GATTIVPF	None	1	805.446	805.446	805.446	5.2357
A2IBK1	LMW-m2 glutenin subunit OS=Triticum zhukovskyi GN=LMW-m2 PE=4 SV=1	SQQQQQPPF	None	2	1087.51	1087.51	544.259	5.2486
A2IBK1	LMW-m2 glutenin subunit OS=Triticum zhukovskyi GN=LMW-m2 PE=4 SV=1	SQQQQQPPF	None	2	1087.52	1087.52	544.263	5.2526
A2IBK1	LMW-m2 glutenin subunit OS=Triticum zhukovskyi GN=LMW-m2 PE=4 SV=1	SQQQQQPVLLQQPPF	Deamidation Q(*)	2	1766.91	1766.91	883.96	5.2532
A2IBK1	LMW-m2 glutenin subunit OS=Triticum zhukovskyi GN=LMW-m2 PE=4 SV=1	QQQQPIQQQPQPFPQQPPCSQQQQPPLSQQQQPPF	Carbamidomethyl C(19)	4	4149.02	4149.02	1038.01	5.2602
A2IBK1	LMW-m2 glutenin subunit OS=Triticum zhukovskyi GN=LMW-m2 PE=4 SV=1	SQQQPPFSQQQQQPPFSQQQQQPVLLQQPPF	Deamidation Q(*);Deamidation Q(*)	3	3648.77	3648.77	1216.93	5.2618
A2IBK1	LMW-m2 glutenin subunit OS=Triticum zhukovskyi GN=LMW-m2 PE=4 SV=1	SQQQQQPPF	None	2	1087.52	1087.52	544.264	5.3057
A2IBK1	LMW-m2 glutenin subunit OS=Triticum zhukovskyi GN=LMW-m2 PE=4 SV=1	SQQQQQPVLLQQPPF	None	3	1765.97	1765.97	589.328	5.3182
A2IBK1	LMW-m2 glutenin subunit OS=Triticum zhukovskyi GN=LMW-m2 PE=4 SV=1	SQQQPPFSQQQQQPPFSQQQQQPVLLQQPPF	Deamidation Q(*);Deamidation Q(*)	3	3648.77	3648.77	1216.93	5.3186
A2IBK1	LMW-m2 glutenin subunit OS=Triticum zhukovskyi GN=LMW-m2 PE=4 SV=1	SQQQQQPVLLQQPPF	Deamidation Q(*)	2	1766.92	1766.91	883.962	5.3233
A2IBK1	LMW-m2 glutenin subunit OS=Triticum zhukovskyi GN=LMW-m2 PE=4 SV=1	QSSCHVMQQQCCRQLPQIPEQSRYDAIRAIIY	Carbamidomethyl C(4);Carbamidomethyl C(11);Carbamidomethyl C(12)	4	3963.91	3963.91	991.733	5.3369
A2IBK1	LMW-m2 glutenin subunit OS=Triticum zhukovskyi GN=LMW-m2 PE=4 SV=1	GATTIVPF	None	1	805.447	805.445	805.447	5.3389
A2IBK1	LMW-m2 glutenin subunit OS=Triticum zhukovskyi GN=LMW-m2 PE=4 SV=1	SQQQPPFSQQQQQPPFSQQQQQPVLLQQPPF	Deamidation Q(*)	3	3647.8	3647.8	1216.6	5.3391
A2IBK1	LMW-m2 glutenin subunit OS=Triticum zhukovskyi GN=LMW-m2 PE=4 SV=1	SQQQQQPPF	None	2	1087.52	1087.52	544.264	5.343
A2IBK1	LMW-m2 glutenin subunit OS=Triticum zhukovskyi GN=LMW-m2 PE=4 SV=1	SQQQQQFPQQQQPLSPQQPPF	Deamidation Q(*)	3	2495.2	2495.2	832.406	5.3639
A2IBK1	LMW-m2 glutenin subunit OS=Triticum zhukovskyi GN=LMW-m2 PE=4 SV=1	DAIRAIIY	None	2	934.538	934.536	467.772	5.3645
A2IBK1	LMW-m2 glutenin subunit OS=Triticum zhukovskyi GN=LMW-m2 PE=4 SV=1	GATTIVPF	None	1	805.447	805.445	805.447	5.3779
A2IBK1	LMW-m2 glutenin subunit OS=Triticum zhukovskyi GN=LMW-m2 PE=4 SV=1	SQQQQQPPF	None	2	1087.52	1087.52	544.265	5.3811
A2IBK1	LMW-m2 glutenin subunit OS=Triticum zhukovskyi GN=LMW-m2 PE=4 SV=1	SQQQQQPPF	None	2	1087.52	1087.52	544.263	5.3989
A2IBK1	LMW-m2 glutenin subunit OS=Triticum zhukovskyi GN=LMW-m2 PE=4 SV=1	QSSCHVMQQQCCRQLPQIPEQSRYDAIRAIIY	Carbamidomethyl C(4);Carbamidomethyl C(11);Carbamidomethyl C(12)	4	3963.85	3963.85	991.717	5.4111
A2IBK1	LMW-m2 glutenin subunit OS=Triticum zhukovskyi GN=LMW-m2 PE=4 SV=1	SQQQQQPPF	None	2	1087.52	1087.52	544.264	5.4119
A2IBK1	LMW-m2 glutenin subunit OS=Triticum zhukovskyi GN=LMW-m2 PE=4 SV=1	SQQQQQPPF	None	2	1087.52	1087.52	544.262	5.4413
A2IBK1	LMW-m2 glutenin subunit OS=Triticum zhukovskyi GN=LMW-m2 PE=4 SV=1	SQQQQQPPFSQQQQQPVLLQQPPF	Deamidation Q(*)	3	2835.4	2835.4	945.806	5.4605
A2IBK1	LMW-m2 glutenin subunit OS=Triticum zhukovskyi GN=LMW-m2 PE=4 SV=1	GATTIVPF	None	1	805.447	805.447	805.447	5.4825
A2IBK1	LMW-m2 glutenin subunit OS=Triticum zhukovskyi GN=LMW-m2 PE=4 SV=1	SQQQQQPPF	None	2	1087.52	1087.52	544.263	5.4856
A2IBK1	LMW-m2 glutenin subunit OS=Triticum zhukovskyi GN=LMW-m2 PE=4 SV=1	SQQQQQPPF	Deamidation Q(5);Deamidation Q(6)	2	1089.48	1089.48	545.246	5.4864
A2IBK1	LMW-m2 glutenin subunit OS=Triticum zhukovskyi GN=LMW-m2 PE=4 SV=1	SQQQPPFSQQQQPVLPQQPPF	None	3	2434.21	2434.21	812.073	5.4961
A2IBK1	LMW-m2 glutenin subunit OS=Triticum zhukovskyi GN=LMW-m2 PE=4 SV=1	SQQQQQPPFSQQQQQPVLLQQPPF	Deamidation Q(*)	3	2835.41	2835.41	945.807	5.5073
A2IBK1	LMW-m2 glutenin subunit OS=Triticum zhukovskyi GN=LMW-m2 PE=4 SV=1	QQQQPIQQQPQPFPQQPPCSQQQQPPLSQQQQPPF	Carbamidomethyl C(19)	4	4149.01	4149.01	1038.01	5.5159
A2IBK1	LMW-m2 glutenin subunit OS=Triticum zhukovskyi GN=LMW-m2 PE=4 SV=1	SQQQQQPVLLQQPPF	Deamidation Q(*)	2	1766.9	1766.9	883.956	5.5458
A2IBK1	LMW-m2 glutenin subunit OS=Triticum zhukovskyi GN=LMW-m2 PE=4 SV=1	SQQQQQFPQQQQPLSPQQPPF	Deamidation Q(*)	3	2495.19	2495.19	832.403	5.5543
A2IBK1	LMW-m2 glutenin subunit OS=Triticum zhukovskyi GN=LMW-m2 PE=4 SV=1	YQQQQPIQQQPQPFPQQPPCSQQQQPPLSQQQQPPFSQQQPPF	Carbamidomethyl C(20)	4	5124.46	5124.46	1281.87	5.6088
A2IBK1	LMW-m2 glutenin subunit OS=Triticum zhukovskyi GN=LMW-m2 PE=4 SV=1	SQQQPPF	None	2	831.402	831.402	416.204	5.6216
A2IBK1	LMW-m2 glutenin subunit OS=Triticum zhukovskyi GN=LMW-m2 PE=4 SV=1	MKTF	None	1	526.265	526.265	526.265	5.633
A2IBK1	LMW-m2 glutenin subunit OS=Triticum zhukovskyi GN=LMW-m2 PE=4 SV=1	SQQQQQPPFSQQQQQPVLLQQPPF	Deamidation Q(*);Deamidation Q(*)	3	2836.4	2836.4	946.138	5.6486
A2IBK1	LMW-m2 glutenin subunit OS=Triticum zhukovskyi GN=LMW-m2 PE=4 SV=1	DAIRAIIY	None	2	934.538	934.538	467.773	5.6514
A2IBK1	LMW-m2 glutenin subunit OS=Triticum zhukovskyi GN=LMW-m2 PE=4 SV=1	SQQQPPFSQQQQQPPFSQQQQQPVLLQQPPF	Deamidation Q(*)	3	3647.79	3647.79	1216.6	5.6696
A2IBK1	LMW-m2 glutenin subunit OS=Triticum zhukovskyi GN=LMW-m2 PE=4 SV=1	QQQQPIQQQPQPFPQQPPCSQQQQPPLSQQQQPPFSQQQPPF	Carbamidomethyl C(19)	4	4961.4	4961.4	1241.1	5.6845
A2IBK1	LMW-m2 glutenin subunit OS=Triticum zhukovskyi GN=LMW-m2 PE=4 SV=1	LQQQCSPVAMPQSLARSQMLW	Carbamidomethyl C(5);Deamidation Q(*);Deamidation Q(*);Deamidation Q(*)	3	2462.14	2462.14	821.386	5.6937
A2IBK1	LMW-m2 glutenin subunit OS=Triticum zhukovskyi GN=LMW-m2 PE=4 SV=1	DAIRAIIY	None	2	934.537	934.537	467.772	5.7037
A2IBK1	LMW-m2 glutenin subunit OS=Triticum zhukovskyi GN=LMW-m2 PE=4 SV=1	SQQQPPFSQQQQPVLPQQPPF	None	3	2434.22	2434.22	812.078	5.7058
A2IBK1	LMW-m2 glutenin subunit OS=Triticum zhukovskyi GN=LMW-m2 PE=4 SV=1	SQQQPPFSQQQQQPPFSQQQQQPVLLQQPPF	Deamidation Q(*)	3	3647.79	3647.79	1216.6	5.7068
A2IBK1	LMW-m2 glutenin subunit OS=Triticum zhukovskyi GN=LMW-m2 PE=4 SV=1	SQQQPPFSQQQQPVLPQQPPF	None	3	2434.21	2434.21	812.076	5.7138
A2IBK1	LMW-m2 glutenin subunit OS=Triticum zhukovskyi GN=LMW-m2 PE=4 SV=1	LQQQCSPVAMPQSLARSQMLW	Carbamidomethyl C(5);Oxidation M(10);Oxidation M(19)	3	2491.2	2491.2	831.072	5.8453
A2IBK1	LMW-m2 glutenin subunit OS=Triticum zhukovskyi GN=LMW-m2 PE=4 SV=1	QQQQPIQQQPQPFPQQPPCSQQQQPPLSQQQQPPFSQQQPPF	Carbamidomethyl C(19);Deamidation Q(38)	4	4962.39	4962.39	1241.35	5.8677
A2IBK1	LMW-m2 glutenin subunit OS=Triticum zhukovskyi GN=LMW-m2 PE=4 SV=1	QQQQPIQQQPQPFPQQPPCSQQQQPPLSQQQQPPF	Carbamidomethyl C(19)	4	4148.99	4148.99	1038	5.8759
A2IBK1	LMW-m2 glutenin subunit OS=Triticum zhukovskyi GN=LMW-m2 PE=4 SV=1	SQQQQQPPF	None	2	1087.52	1087.52	544.264	5.9029
A2IBK1	LMW-m2 glutenin subunit OS=Triticum zhukovskyi GN=LMW-m2 PE=4 SV=1	SQQQQQPPF	None	2	1087.52	1087.52	544.264	5.9069
A2IBK1	LMW-m2 glutenin subunit OS=Triticum zhukovskyi GN=LMW-m2 PE=4 SV=1	SQQQPPFSQQQQQPPFSQQQQQPVLLQQPPF	Deamidation Q(*)	3	3647.8	3647.8	1216.6	5.9356
A2IBK1	LMW-m2 glutenin subunit OS=Triticum zhukovskyi GN=LMW-m2 PE=4 SV=1	LQQQCSPVAMPQSLARSQMLW	Carbamidomethyl C(5);Oxidation M(10);Oxidation M(19)	3	2491.2	2491.2	831.072	5.9527
A2IBK1	LMW-m2 glutenin subunit OS=Triticum zhukovskyi GN=LMW-m2 PE=4 SV=1	LQQQCSPVAMPQSLARSQMLW	Carbamidomethyl C(5);Deamidation Q(*);Deamidation Q(*)	3	2461.17	2461.17	821.063	6.0347
A2IBK1	LMW-m2 glutenin subunit OS=Triticum zhukovskyi GN=LMW-m2 PE=4 SV=1	SQQQPPFSQQQQPVLPQQPPF	None	3	2434.23	2434.23	812.081	6.056
A2IBK1	LMW-m2 glutenin subunit OS=Triticum zhukovskyi GN=LMW-m2 PE=4 SV=1	SQQQPPFSQQQQPVLPQQPPF	None	3	2434.22	2434.22	812.077	6.1404
A2IBK1	LMW-m2 glutenin subunit OS=Triticum zhukovskyi GN=LMW-m2 PE=4 SV=1	SQQQQPVLPQQPPF	None	2	1621.83	1621.83	811.419	6.149
A2IBK1	LMW-m2 glutenin subunit OS=Triticum zhukovskyi GN=LMW-m2 PE=4 SV=1	YQQQQPIQQQPQPFPQQPPCSQQQQPPLSQQQQPPF	Carbamidomethyl C(20)	4	4312.07	4312.07	1078.77	6.1498
A2IBK1	LMW-m2 glutenin subunit OS=Triticum zhukovskyi GN=LMW-m2 PE=4 SV=1	SQQQPPFSQQQQPVLPQQPPF	None	3	2434.21	2434.21	812.075	6.2117
A2IBK1	LMW-m2 glutenin subunit OS=Triticum zhukovskyi GN=LMW-m2 PE=4 SV=1	SQQQPPF	None	2	831.4	831.4	416.204	6.3051
A2IBK1	LMW-m2 glutenin subunit OS=Triticum zhukovskyi GN=LMW-m2 PE=4 SV=1	SQQQPPF	None	2	831.403	831.403	416.205	6.3174
A2IBK1	LMW-m2 glutenin subunit OS=Triticum zhukovskyi GN=LMW-m2 PE=4 SV=1	SQQQQPVLPQQPPF	None	2	1621.84	1621.84	811.422	6.327
A2IBK1	LMW-m2 glutenin subunit OS=Triticum zhukovskyi GN=LMW-m2 PE=4 SV=1	SQQQQPVLPQQPPF	None	2	1621.83	1621.83	811.42	6.3952
A2IBK1	LMW-m2 glutenin subunit OS=Triticum zhukovskyi GN=LMW-m2 PE=4 SV=1	SQQQQPVLPQQPPF	None	2	1621.84	1621.84	811.422	6.4093
A2IBK1	LMW-m2 glutenin subunit OS=Triticum zhukovskyi GN=LMW-m2 PE=4 SV=1	SQQQQQPPF	None	2	1087.52	1087.52	544.264	6.4181
A2IBK1	LMW-m2 glutenin subunit OS=Triticum zhukovskyi GN=LMW-m2 PE=4 SV=1	SQQQPPF	None	2	831.402	831.402	416.205	6.5089
A2IBK1	LMW-m2 glutenin subunit OS=Triticum zhukovskyi GN=LMW-m2 PE=4 SV=1	SQQQPPF	None	2	831.402	831.402	416.205	6.5315
A2IBK1	LMW-m2 glutenin subunit OS=Triticum zhukovskyi GN=LMW-m2 PE=4 SV=1	SQQQQPVLPQQPPF	None	2	1621.84	1621.84	811.421	6.5542
A2IBK1	LMW-m2 glutenin subunit OS=Triticum zhukovskyi GN=LMW-m2 PE=4 SV=1	SQQQQPVLPQQPPF	None	2	1621.84	1621.84	811.422	6.5956
A2IBK1	LMW-m2 glutenin subunit OS=Triticum zhukovskyi GN=LMW-m2 PE=4 SV=1	SQQQPPFSQQQQPVLPQQPPF	None	3	2434.22	2434.22	812.077	6.6077
A2IBK1	LMW-m2 glutenin subunit OS=Triticum zhukovskyi GN=LMW-m2 PE=4 SV=1	SQQQQQPPF	None	2	1087.52	1087.52	544.264	6.6567
A2IBK1	LMW-m2 glutenin subunit OS=Triticum zhukovskyi GN=LMW-m2 PE=4 SV=1	SQQQPPF	None	2	831.401	831.401	416.204	6.6747
A2IBK1	LMW-m2 glutenin subunit OS=Triticum zhukovskyi GN=LMW-m2 PE=4 SV=1	SQQQPPF	None	2	831.402	831.402	416.204	6.7456
A2IBK1	LMW-m2 glutenin subunit OS=Triticum zhukovskyi GN=LMW-m2 PE=4 SV=1	SQQQPPF	None	2	831.403	831.403	416.205	6.7549
A2IBK1	LMW-m2 glutenin subunit OS=Triticum zhukovskyi GN=LMW-m2 PE=4 SV=1	SQQQPPF	None	2	831.4	831.4	416.204	6.7634
A2IBK1	LMW-m2 glutenin subunit OS=Triticum zhukovskyi GN=LMW-m2 PE=4 SV=1	SQQQQPVLPQQPPF	None	2	1621.83	1621.83	811.421	6.7643
A2IBK1	LMW-m2 glutenin subunit OS=Triticum zhukovskyi GN=LMW-m2 PE=4 SV=1	SQQQPPFSQQQQPVLPQQPPF	None	3	2434.22	2434.22	812.078	6.7692
A2IBK1	LMW-m2 glutenin subunit OS=Triticum zhukovskyi GN=LMW-m2 PE=4 SV=1	SQQQQPVLPQQPPF	None	2	1621.83	1621.83	811.421	6.7968
A2IBK1	LMW-m2 glutenin subunit OS=Triticum zhukovskyi GN=LMW-m2 PE=4 SV=1	SQQQQPVLPQQPPF	None	2	1621.84	1621.84	811.422	6.8033
A2IBK1	LMW-m2 glutenin subunit OS=Triticum zhukovskyi GN=LMW-m2 PE=4 SV=1	SQQQQPVLPQQPPF	None	2	1621.84	1621.84	811.423	6.8301
A2IBK1	LMW-m2 glutenin subunit OS=Triticum zhukovskyi GN=LMW-m2 PE=4 SV=1	SQQQPPF	None	2	831.402	831.402	416.205	6.8333
A2IBK1	LMW-m2 glutenin subunit OS=Triticum zhukovskyi GN=LMW-m2 PE=4 SV=1	SQQQQPVLPQQPPF	None	2	1621.83	1621.83	811.42	6.8773
A2IBK1	LMW-m2 glutenin subunit OS=Triticum zhukovskyi GN=LMW-m2 PE=4 SV=1	SQQQQPVLPQQPPF	None	2	1621.83	1621.83	811.421	6.917
A2IBK1	LMW-m2 glutenin subunit OS=Triticum zhukovskyi GN=LMW-m2 PE=4 SV=1	SQQQPPF	None	2	831.4	831.4	416.204	6.9334
A2IBK1	LMW-m2 glutenin subunit OS=Triticum zhukovskyi GN=LMW-m2 PE=4 SV=1	SQQQPPFSQQQQPVLPQQPPF	None	3	2434.22	2434.22	812.077	6.9375
A2IBK1	LMW-m2 glutenin subunit OS=Triticum zhukovskyi GN=LMW-m2 PE=4 SV=1	SQQQPPF	None	2	831.4	831.4	416.204	6.9509
A2IBK1	LMW-m2 glutenin subunit OS=Triticum zhukovskyi GN=LMW-m2 PE=4 SV=1	SQQQQQPPF	None	2	1087.52	1087.52	544.264	6.9512
A2IBK1	LMW-m2 glutenin subunit OS=Triticum zhukovskyi GN=LMW-m2 PE=4 SV=1	SQQQQPVLPQQPPF	None	2	1621.83	1621.83	811.421	6.983
A2IBK1	LMW-m2 glutenin subunit OS=Triticum zhukovskyi GN=LMW-m2 PE=4 SV=1	SQQQPPF	None	2	831.401	831.401	416.204	7.0178
A2IBK1	LMW-m2 glutenin subunit OS=Triticum zhukovskyi GN=LMW-m2 PE=4 SV=1	SQQQQPVLPQQPPF	None	2	1621.83	1621.83	811.42	7.2024
A2IBK1	LMW-m2 glutenin subunit OS=Triticum zhukovskyi GN=LMW-m2 PE=4 SV=1	SQQQPPFSQQQQPVLPQQPPF	None	3	2434.22	2434.22	812.077	7.2304
A2IBK1	LMW-m2 glutenin subunit OS=Triticum zhukovskyi GN=LMW-m2 PE=4 SV=1	SQQQPPFSQQQQPVLPQQPPF	None	3	2434.22	2434.22	812.078	7.2908
A2IBK1	LMW-m2 glutenin subunit OS=Triticum zhukovskyi GN=LMW-m2 PE=4 SV=1	SQQQQPVLPQQPPF	None	2	1621.83	1621.83	811.421	7.2956
A2IBK1	LMW-m2 glutenin subunit OS=Triticum zhukovskyi GN=LMW-m2 PE=4 SV=1	SQQQPPF	None	2	831.4	831.399	416.204	7.3548
A2IBK1	LMW-m2 glutenin subunit OS=Triticum zhukovskyi GN=LMW-m2 PE=4 SV=1	SQQQQPVLPQQPPF	None	2	1621.84	1621.84	811.422	7.4044
A2IBK1	LMW-m2 glutenin subunit OS=Triticum zhukovskyi GN=LMW-m2 PE=4 SV=1	SQQQPPF	None	2	831.4	831.399	416.204	7.4191
A2IBK1	LMW-m2 glutenin subunit OS=Triticum zhukovskyi GN=LMW-m2 PE=4 SV=1	SQQQPPF	None	2	831.403	831.401	416.205	7.4417
A2IBK1	LMW-m2 glutenin subunit OS=Triticum zhukovskyi GN=LMW-m2 PE=4 SV=1	SQQQQPVLPQQPPF	None	2	1621.83	1621.83	811.421	7.4968
A2IBK1	LMW-m2 glutenin subunit OS=Triticum zhukovskyi GN=LMW-m2 PE=4 SV=1	SQQQPPFSQQQQPVLPQQPPF	None	3	2434.22	2434.22	812.077	7.5023
A2IBK1	LMW-m2 glutenin subunit OS=Triticum zhukovskyi GN=LMW-m2 PE=4 SV=1	SQQQPPFSQQQQPVLPQQPPF	None	3	2434.21	2434.21	812.076	7.5485
A2IBK1	LMW-m2 glutenin subunit OS=Triticum zhukovskyi GN=LMW-m2 PE=4 SV=1	SQQQPPF	None	2	831.4	831.4	416.204	7.5753
A2IBK1	LMW-m2 glutenin subunit OS=Triticum zhukovskyi GN=LMW-m2 PE=4 SV=1	SQQQPPF	None	2	831.401	831.399	416.204	7.6077
A2IBK1	LMW-m2 glutenin subunit OS=Triticum zhukovskyi GN=LMW-m2 PE=4 SV=1	SQQQPPF	None	2	831.4	831.4	416.204	7.653
A2IBK1	LMW-m2 glutenin subunit OS=Triticum zhukovskyi GN=LMW-m2 PE=4 SV=1	SQQQQPVLPQQPPF	None	2	1621.84	1621.84	811.421	7.6654
A2IBK1	LMW-m2 glutenin subunit OS=Triticum zhukovskyi GN=LMW-m2 PE=4 SV=1	SQQQPPF	None	1	831.401	831.4	831.401	7.7154
A2IBK1	LMW-m2 glutenin subunit OS=Triticum zhukovskyi GN=LMW-m2 PE=4 SV=1	SQQQQPVLPQQPPF	None	2	1621.83	1621.83	811.42	7.7487
A2IBK1	LMW-m2 glutenin subunit OS=Triticum zhukovskyi GN=LMW-m2 PE=4 SV=1	SQQQPPF	None	1	831.401	831.4	831.401	7.9156
A2IBK1	LMW-m2 glutenin subunit OS=Triticum zhukovskyi GN=LMW-m2 PE=4 SV=1	SQQQPPF	None	1	831.401	831.4	831.401	7.979
A2IBK1	LMW-m2 glutenin subunit OS=Triticum zhukovskyi GN=LMW-m2 PE=4 SV=1	SQQQQPVLPQQPPF	None	2	1621.84	1621.83	811.421	8.0491
A2IBK1	LMW-m2 glutenin subunit OS=Triticum zhukovskyi GN=LMW-m2 PE=4 SV=1	SQQQQPVLPQQPPF	None	2	1621.84	1621.83	811.422	8.1052
A5HMG1	HMW glutenin subunit 1Bx13 OS=Triticum aestivum PE=4 SV=1	QRPGQGQSGY	None	2	1077.5	1077.5	539.254	5.0027
A5HMG1	HMW glutenin subunit 1Bx13 OS=Triticum aestivum PE=4 SV=1	LQLGQGQQGY	None	3	1091.52	1091.52	364.512	5.0033
A5HMG1	HMW glutenin subunit 1Bx13 OS=Triticum aestivum PE=4 SV=1	YPISPQQSGQGQQPGQGQQGY	Deamidation Q(*)	3	2234.01	2234.01	745.342	5.009
A5HMG1	HMW glutenin subunit 1Bx13 OS=Triticum aestivum PE=4 SV=1	LQLGQGQQGYYPTSPQQSGQGQQSGQGQQGY	None	3	3283.51	3283.51	1095.18	5.0091
A5HMG1	HMW glutenin subunit 1Bx13 OS=Triticum aestivum PE=4 SV=1	YPTSPQQPGQGQQSGQGQPGY	None	2	2190.02	2190.02	1095.51	5.0166
A5HMG1	HMW glutenin subunit 1Bx13 OS=Triticum aestivum PE=4 SV=1	QRPGQGQSGY	None	2	1077.5	1077.5	539.254	5.0178
A5HMG1	HMW glutenin subunit 1Bx13 OS=Triticum aestivum PE=4 SV=1	YPSKTTPSQQLQQMIFW	None	3	2083.04	2083.04	695.018	5.0179
A5HMG1	HMW glutenin subunit 1Bx13 OS=Triticum aestivum PE=4 SV=1	YPSKTTPSQQLQQMIFW	None	3	2083.04	2083.04	695.019	5.0181
A5HMG1	HMW glutenin subunit 1Bx13 OS=Triticum aestivum PE=4 SV=1	YPTSLRQPGQW	None	2	1332.67	1332.67	666.837	5.0224
A5HMG1	HMW glutenin subunit 1Bx13 OS=Triticum aestivum PE=4 SV=1	YPTSPQQSGQGQQGY	None	2	1625.72	1625.72	813.363	5.0431
A5HMG1	HMW glutenin subunit 1Bx13 OS=Triticum aestivum PE=4 SV=1	YPSVTSSQQGSY	None	2	1303.58	1303.58	652.296	5.0442
A5HMG1	HMW glutenin subunit 1Bx13 OS=Triticum aestivum PE=4 SV=1	YPTSQQSEQGQQPGQGKQPGQGQQGY	None	3	2791.23	2791.23	931.081	5.046
A5HMG1	HMW glutenin subunit 1Bx13 OS=Triticum aestivum PE=4 SV=1	YPSVTSSQQGSY	Deamidation Q(8)	2	1304.57	1304.57	652.79	5.0497
A5HMG1	HMW glutenin subunit 1Bx13 OS=Triticum aestivum PE=4 SV=1	QPGQGQQPGQGQQGYDSPYHVSAEY	Deamidation Q(10)	3	2707.16	2707.16	903.059	5.0505
A5HMG1	HMW glutenin subunit 1Bx13 OS=Triticum aestivum PE=4 SV=1	YPTSSQQSGQGQQLGQGQPGY	None	3	2195.94	2195.94	732.652	5.0508
A5HMG1	HMW glutenin subunit 1Bx13 OS=Triticum aestivum PE=4 SV=1	YPGQASPQQLGQGQQPGQGQQPRQEQQDQQPGQRQQGYYPTSPQQPGQGQQLGQGQPGY	Deamidation Q(*);Deamidation Q(*);Deamidation Q(*)	4	6433.92	6433.92	1609.24	5.0587
A5HMG1	HMW glutenin subunit 1Bx13 OS=Triticum aestivum PE=4 SV=1	YPTSPQQSGQW	None	2	1278.59	1278.59	639.799	5.0595
A5HMG1	HMW glutenin subunit 1Bx13 OS=Triticum aestivum PE=4 SV=1	YPTSPQQPGQEQQSGQAQQSGQW	None	3	2545.13	2545.13	849.049	5.0602
A5HMG1	HMW glutenin subunit 1Bx13 OS=Triticum aestivum PE=4 SV=1	QLVYYPTSPQQPGQLQQPTQGQQGYYPTSPQQSGQGQQGY	Deamidation Q(*);Deamidation Q(*)	4	4443.04	4443.04	1111.52	5.0625
A5HMG1	HMW glutenin subunit 1Bx13 OS=Triticum aestivum PE=4 SV=1	YPSVTSSQQGSY	None	2	1303.57	1303.56	652.287	5.0689
A5HMG1	HMW glutenin subunit 1Bx13 OS=Triticum aestivum PE=4 SV=1	YPSKTTPSQQLQQMIF	None	3	1896.94	1896.94	632.985	5.0707
A5HMG1	HMW glutenin subunit 1Bx13 OS=Triticum aestivum PE=4 SV=1	YPSVTSSQQGSY	None	2	1303.57	1303.57	652.29	5.0718
A5HMG1	HMW glutenin subunit 1Bx13 OS=Triticum aestivum PE=4 SV=1	QLVYYPTSPQQPGQLQQPTQGQQGY	None	3	2834.39	2834.39	945.468	5.0724
A5HMG1	HMW glutenin subunit 1Bx13 OS=Triticum aestivum PE=4 SV=1	LQLGQGQQGY	None	2	1091.53	1091.53	546.269	5.0732
A5HMG1	HMW glutenin subunit 1Bx13 OS=Triticum aestivum PE=4 SV=1	YPSVTSSQQGSY	Deamidation Q(*)	2	1304.57	1304.57	652.789	5.0741
A5HMG1	HMW glutenin subunit 1Bx13 OS=Triticum aestivum PE=4 SV=1	YPTSSQQSGQGQQLGQGQPGY	None	3	2195.95	2195.95	732.656	5.089
A5HMG1	HMW glutenin subunit 1Bx13 OS=Triticum aestivum PE=4 SV=1	YPSKTTPSQQLQQMIF	Deamidation Q(*)	3	1897.94	1897.94	633.318	5.0923
A5HMG1	HMW glutenin subunit 1Bx13 OS=Triticum aestivum PE=4 SV=1	YPSKTTPSQQLQQMIFW	Oxidation M(14)	3	2099.02	2099.02	700.343	5.0968
A5HMG1	HMW glutenin subunit 1Bx13 OS=Triticum aestivum PE=4 SV=1	YPTSLRQPGQW	None	2	1332.67	1332.66	666.837	5.1021
A5HMG1	HMW glutenin subunit 1Bx13 OS=Triticum aestivum PE=4 SV=1	QQPGQGQQPGQGQQSGQGQQGQQPGQGQRPGQGQQGY	None	3	3802.76	3802.76	1268.26	5.1203
A5HMG1	HMW glutenin subunit 1Bx13 OS=Triticum aestivum PE=4 SV=1	YPTSPQQSGQW	None	2	1278.59	1278.59	639.799	5.1229
A5HMG1	HMW glutenin subunit 1Bx13 OS=Triticum aestivum PE=4 SV=1	YPISPQQSGQGQQPGQGQQGY	None	3	2233.03	2233.03	745.014	5.1253
A5HMG1	HMW glutenin subunit 1Bx13 OS=Triticum aestivum PE=4 SV=1	YPTSLRQPGQW	None	2	1332.67	1332.67	666.838	5.1319
A5HMG1	HMW glutenin subunit 1Bx13 OS=Triticum aestivum PE=4 SV=1	YPSKTTPSQQLQQMIF	None	2	1896.95	1896.95	948.979	5.1336
A5HMG1	HMW glutenin subunit 1Bx13 OS=Triticum aestivum PE=4 SV=1	YPSVTSSQQGSY	None	2	1303.58	1303.57	652.292	5.1494
A5HMG1	HMW glutenin subunit 1Bx13 OS=Triticum aestivum PE=4 SV=1	YPTSLRQPGQW	None	2	1332.66	1332.66	666.836	5.156
A5HMG1	HMW glutenin subunit 1Bx13 OS=Triticum aestivum PE=4 SV=1	YPISPQQSGQGQQPGQGQQGY	None	3	2233.03	2233.03	745.016	5.1687
A5HMG1	HMW glutenin subunit 1Bx13 OS=Triticum aestivum PE=4 SV=1	YPTSLRQPGQW	Deamidation Q(10)	2	1333.65	1333.65	667.331	5.1822
A5HMG1	HMW glutenin subunit 1Bx13 OS=Triticum aestivum PE=4 SV=1	YPTSPQQPGQGQQSGQGQPGY	None	3	2190	2190	730.67	5.1851
A5HMG1	HMW glutenin subunit 1Bx13 OS=Triticum aestivum PE=4 SV=1	YPTSLRQPGQW	None	2	1332.67	1332.67	666.837	5.197
A5HMG1	HMW glutenin subunit 1Bx13 OS=Triticum aestivum PE=4 SV=1	YPTSPQQSGQGQQPGQGQSGY	None	2	2179.97	2179.97	1090.49	5.2026
A5HMG1	HMW glutenin subunit 1Bx13 OS=Triticum aestivum PE=4 SV=1	YPTSLRQPGQW	None	2	1332.67	1332.67	666.837	5.2094
A5HMG1	HMW glutenin subunit 1Bx13 OS=Triticum aestivum PE=4 SV=1	YPTSSQQSGQRQQAGQW	Deamidation Q(12);Deamidation Q(13)	2	1938.86	1938.86	969.935	5.2121
A5HMG1	HMW glutenin subunit 1Bx13 OS=Triticum aestivum PE=4 SV=1	YPTSPQQPGQLQQPAQGQQPAQGQQSAQEQQPGQAQQSGQW	None	4	4429.06	4429.06	1108.02	5.2139
A5HMG1	HMW glutenin subunit 1Bx13 OS=Triticum aestivum PE=4 SV=1	GIPALLRRYYPSVTSSQQGSY	None	3	2343.19	2343.19	781.734	5.2141
A5HMG1	HMW glutenin subunit 1Bx13 OS=Triticum aestivum PE=4 SV=1	YPTSPQQSGQGQQPGQGQAGY	Deamidation Q(*)	2	2164.96	2164.96	1082.98	5.2203
A5HMG1	HMW glutenin subunit 1Bx13 OS=Triticum aestivum PE=4 SV=1	YPTSPQQSGQGQQGYYPTSPQQSGQGQQGY	None	3	3232.42	3232.42	1078.14	5.2206
A5HMG1	HMW glutenin subunit 1Bx13 OS=Triticum aestivum PE=4 SV=1	YPTSPQQSGQGQQPGHEQQPGQWLQLGQGQQGY	None	3	3622.65	3622.65	1208.22	5.222
A5HMG1	HMW glutenin subunit 1Bx13 OS=Triticum aestivum PE=4 SV=1	LQLGQGQQGYYPTSPQQSGQGQQSGQGQQGY	None	4	3283.5	3283.5	821.631	5.2251
A5HMG1	HMW glutenin subunit 1Bx13 OS=Triticum aestivum PE=4 SV=1	YPTSPQQSGQGQQSGQGQQGY	Deamidation Q(10)	3	2211.94	2211.94	737.986	5.2367
A5HMG1	HMW glutenin subunit 1Bx13 OS=Triticum aestivum PE=4 SV=1	QPGQGQQPGQGQQGY	None	2	1557.72	1557.72	779.365	5.2375
A5HMG1	HMW glutenin subunit 1Bx13 OS=Triticum aestivum PE=4 SV=1	YPTSPQQSGQGQQPGQGRQPRQGQQGY	None	3	2943.44	2943.44	981.817	5.2392
A5HMG1	HMW glutenin subunit 1Bx13 OS=Triticum aestivum PE=4 SV=1	YPTSPQQPGQLQQPAQGQQPAQGQQSAQEQQPGQAQQSGQW	None	4	4429.07	4429.07	1108.02	5.2401
A5HMG1	HMW glutenin subunit 1Bx13 OS=Triticum aestivum PE=4 SV=1	YPTSPQQPGQLQQPAQGQQPAQGQQSAQEQQPGQAQQSGQW	None	4	4429.04	4429.04	1108.02	5.2431
A5HMG1	HMW glutenin subunit 1Bx13 OS=Triticum aestivum PE=4 SV=1	YPTSPQQSGQGQQPGQGRQPRQGQQGY	None	3	2943.44	2943.44	981.817	5.2435
A5HMG1	HMW glutenin subunit 1Bx13 OS=Triticum aestivum PE=4 SV=1	QLVYYPTSPQQPGQLQQPTQGQQGY	Deamidation Q(*);Deamidation Q(*);Deamidation Q(*)	3	2837.32	2837.32	946.444	5.2537
A5HMG1	HMW glutenin subunit 1Bx13 OS=Triticum aestivum PE=4 SV=1	YPTSLRQPGQW	None	2	1332.66	1332.66	666.836	5.2562
A5HMG1	HMW glutenin subunit 1Bx13 OS=Triticum aestivum PE=4 SV=1	YPTSSQQSGQRQQAGQWQRPGQGQSGY	Deamidation Q(12);Deamidation Q(16)	3	2997.36	2997.36	999.79	5.2596
A5HMG1	HMW glutenin subunit 1Bx13 OS=Triticum aestivum PE=4 SV=1	LQLGQGQQGYYPTSPQQSGQGQQSGQGQQGY	None	3	3283.51	3283.51	1095.18	5.2692
A5HMG1	HMW glutenin subunit 1Bx13 OS=Triticum aestivum PE=4 SV=1	QRPGQGQSGY	None	2	1077.52	1077.52	539.266	5.2713
A5HMG1	HMW glutenin subunit 1Bx13 OS=Triticum aestivum PE=4 SV=1	LQLGQGQQGYYPTSPQQSGQGQQSGQGQQGY	None	4	3283.52	3283.52	821.636	5.2727
A5HMG1	HMW glutenin subunit 1Bx13 OS=Triticum aestivum PE=4 SV=1	QPGQGQQPGQGQQGY	None	3	1557.74	1557.74	519.917	5.2732
A5HMG1	HMW glutenin subunit 1Bx13 OS=Triticum aestivum PE=4 SV=1	QLVYYPTSPQQPGQLQQPTQGQQGYYPTSPQQSGQGQQGY	Deamidation Q(*);Deamidation Q(*)	4	4443.05	4443.05	1111.52	5.2743
A5HMG1	HMW glutenin subunit 1Bx13 OS=Triticum aestivum PE=4 SV=1	YPTSPQQSGQGQQPGQGQSGY	None	2	2179.97	2179.97	1090.49	5.2804
A5HMG1	HMW glutenin subunit 1Bx13 OS=Triticum aestivum PE=4 SV=1	QLVYYPTSPQQPGQLQQPTQGQQGYYPTSPQQSGQGQQGY	Deamidation Q(*);Deamidation Q(*)	4	4443.05	4443.05	1111.52	5.2847
A5HMG1	HMW glutenin subunit 1Bx13 OS=Triticum aestivum PE=4 SV=1	YPTSPQQPGQLQQPAQGQQPAQGQQSAQEQQPGQAQQSGQW	None	4	4429.1	4429.1	1108.03	5.2851
A5HMG1	HMW glutenin subunit 1Bx13 OS=Triticum aestivum PE=4 SV=1	YPTSLRQPGQW	Deamidation Q(7)	2	1333.65	1333.65	667.328	5.2935
A5HMG1	HMW glutenin subunit 1Bx13 OS=Triticum aestivum PE=4 SV=1	QLVYYPTSPQQPGQLQQPTQGQQGY	Deamidation Q(*);Deamidation Q(*)	4	2836.34	2836.34	709.841	5.2954
A5HMG1	HMW glutenin subunit 1Bx13 OS=Triticum aestivum PE=4 SV=1	YPSKTTPSQQLQQMIFW	None	3	2083.02	2083.02	695.01	5.3099
A5HMG1	HMW glutenin subunit 1Bx13 OS=Triticum aestivum PE=4 SV=1	YPSVTSSQQGSY	None	2	1303.58	1303.58	652.295	5.3116
A5HMG1	HMW glutenin subunit 1Bx13 OS=Triticum aestivum PE=4 SV=1	QLVYYPTSPQQPGQLQQPTQGQQGY	Deamidation Q(*);Deamidation Q(*)	3	2836.34	2836.34	946.119	5.3145
A5HMG1	HMW glutenin subunit 1Bx13 OS=Triticum aestivum PE=4 SV=1	YPTSPQQPGQGQQSGQGQPGY	None	2	2189.99	2189.99	1095.5	5.3214
A5HMG1	HMW glutenin subunit 1Bx13 OS=Triticum aestivum PE=4 SV=1	YPTSLRQPGQW	Deamidation Q(*)	2	1333.65	1333.65	667.328	5.3252
A5HMG1	HMW glutenin subunit 1Bx13 OS=Triticum aestivum PE=4 SV=1	QRPGQGQSGY	None	2	1077.5	1077.5	539.254	5.3335
A5HMG1	HMW glutenin subunit 1Bx13 OS=Triticum aestivum PE=4 SV=1	YPTSPQQPGQEQQSGQAQQSGQW	None	3	2545.13	2545.13	849.047	5.3402
A5HMG1	HMW glutenin subunit 1Bx13 OS=Triticum aestivum PE=4 SV=1	YPSVTSSQQGSY	None	2	1303.58	1303.58	652.295	5.3485
A5HMG1	HMW glutenin subunit 1Bx13 OS=Triticum aestivum PE=4 SV=1	QRPGQGQSGY	None	2	1077.53	1077.53	539.268	5.3487
A5HMG1	HMW glutenin subunit 1Bx13 OS=Triticum aestivum PE=4 SV=1	QLVYYPTSPQQPGQLQQPTQGQQGY	Deamidation Q(*);Deamidation Q(*)	3	2836.33	2836.33	946.115	5.355
A5HMG1	HMW glutenin subunit 1Bx13 OS=Triticum aestivum PE=4 SV=1	QLVYYPTSPQQPGQLQQPTQGQQGY	Deamidation Q(*);Deamidation Q(*)	3	2836.33	2836.33	946.114	5.367
A5HMG1	HMW glutenin subunit 1Bx13 OS=Triticum aestivum PE=4 SV=1	LQLGQGQQGYYPTSPQQSGQGQQSGQGQQGY	None	3	3283.5	3283.5	1095.17	5.3741
A5HMG1	HMW glutenin subunit 1Bx13 OS=Triticum aestivum PE=4 SV=1	YPTSPQQSGQGQQPGHEQQPGQWLQLGQGQQGY	None	3	3622.64	3622.64	1208.22	5.3755
A5HMG1	HMW glutenin subunit 1Bx13 OS=Triticum aestivum PE=4 SV=1	QLVYYPTSPQQPGQLQQPTQGQQGY	Deamidation Q(*);Deamidation Q(*);Deamidation Q(*)	3	2837.32	2837.32	946.445	5.3755
A5HMG1	HMW glutenin subunit 1Bx13 OS=Triticum aestivum PE=4 SV=1	YPTSSQQSGQGQQLGQGQPGY	Deamidation Q(*)	3	2196.98	2196.98	732.999	5.3803
A5HMG1	HMW glutenin subunit 1Bx13 OS=Triticum aestivum PE=4 SV=1	YPTSPQQSGQGQQGYYPTSPQQSGQGQQGY	None	3	3232.43	3232.43	1078.15	5.3869
A5HMG1	HMW glutenin subunit 1Bx13 OS=Triticum aestivum PE=4 SV=1	YPISPQQSGQGQQPGQGQQGY	None	2	2233.03	2233.03	1117.02	5.3872
A5HMG1	HMW glutenin subunit 1Bx13 OS=Triticum aestivum PE=4 SV=1	YPTSPQQSGQGQQGY	None	2	1625.72	1625.72	813.362	5.3913
A5HMG1	HMW glutenin subunit 1Bx13 OS=Triticum aestivum PE=4 SV=1	YPTSQQPGQKQQAGQGQQSGQGQQGY	Deamidation Q(*)	3	2765.24	2765.24	922.417	5.3922
A5HMG1	HMW glutenin subunit 1Bx13 OS=Triticum aestivum PE=4 SV=1	YPTSPQQSGQGQQGYYPTSPQQSGQGQQGY	None	3	3232.43	3232.43	1078.15	5.4029
A5HMG1	HMW glutenin subunit 1Bx13 OS=Triticum aestivum PE=4 SV=1	YPTSSQQSGQGQQLGQGQPGYYPTSPQQSGQGQQSGQGQQGY	Deamidation Q(*);Deamidation Q(*);Deamidation Q(*)	5	4390.92	4390.92	878.989	5.4056
A5HMG1	HMW glutenin subunit 1Bx13 OS=Triticum aestivum PE=4 SV=1	YPTSPQQSGQGQQPGHEQQPGQW	None	3	2550.15	2550.15	850.721	5.4057
A5HMG1	HMW glutenin subunit 1Bx13 OS=Triticum aestivum PE=4 SV=1	YPSKTTPSQQLQQMIF	None	2	1896.96	1896.96	948.982	5.4059
A5HMG1	HMW glutenin subunit 1Bx13 OS=Triticum aestivum PE=4 SV=1	LQLGQGQQGYYPTSPQQSGQGQQSGQGQQGY	None	3	3283.51	3283.51	1095.17	5.4131
A5HMG1	HMW glutenin subunit 1Bx13 OS=Triticum aestivum PE=4 SV=1	QLVYYPTSPQQPGQLQQPTQGQQGY	None	3	2834.38	2834.38	945.466	5.4135
A5HMG1	HMW glutenin subunit 1Bx13 OS=Triticum aestivum PE=4 SV=1	YPTSPQQSGQGQQPGQGQAGY	Deamidation Q(*)	2	2164.97	2164.96	1082.99	5.4197
A5HMG1	HMW glutenin subunit 1Bx13 OS=Triticum aestivum PE=4 SV=1	YPISPQQSGQGQQPGQGQQGY	None	3	2233.03	2233.03	745.016	5.4203
A5HMG1	HMW glutenin subunit 1Bx13 OS=Triticum aestivum PE=4 SV=1	HVSAEY	None	1	705.321	705.321	705.321	5.4221
A5HMG1	HMW glutenin subunit 1Bx13 OS=Triticum aestivum PE=4 SV=1	LQLGQGQQGYYPTSPQQSGQGQQSGQGQQGY	None	3	3283.52	3283.52	1095.18	5.4252
A5HMG1	HMW glutenin subunit 1Bx13 OS=Triticum aestivum PE=4 SV=1	YPTSPQQSGQW	None	2	1278.54	1278.54	639.775	5.4264
A5HMG1	HMW glutenin subunit 1Bx13 OS=Triticum aestivum PE=4 SV=1	YPTSPQQSGQGQQGYYPTSPQQSGQGQQGY	None	3	3232.43	3232.43	1078.15	5.4341
A5HMG1	HMW glutenin subunit 1Bx13 OS=Triticum aestivum PE=4 SV=1	YPTSPQQSGQGQQPGHEQQPGQW	None	3	2550.14	2550.14	850.717	5.44
A5HMG1	HMW glutenin subunit 1Bx13 OS=Triticum aestivum PE=4 SV=1	QLVYYPTSPQQPGQLQQPTQGQQGYYPTSPQQSGQGQQGY	Deamidation Q(*);Deamidation Q(*)	4	4443.05	4443.05	1111.52	5.4412
A5HMG1	HMW glutenin subunit 1Bx13 OS=Triticum aestivum PE=4 SV=1	QLVYYPTSPQQPGQLQQPTQGQQGY	Deamidation Q(*);Deamidation Q(*)	3	2836.34	2836.34	946.119	5.4573
A5HMG1	HMW glutenin subunit 1Bx13 OS=Triticum aestivum PE=4 SV=1	YPTSLRQPGQW	None	2	1332.67	1332.66	666.837	5.4646
A5HMG1	HMW glutenin subunit 1Bx13 OS=Triticum aestivum PE=4 SV=1	YPTSPQQPGQLQQPAQGQQPAQGQQSAQEQQPGQAQQSGQW	None	4	4429.06	4429.06	1108.02	5.4695
A5HMG1	HMW glutenin subunit 1Bx13 OS=Triticum aestivum PE=4 SV=1	QLVYYPTSPQQPGQLQQPTQGQQGY	Deamidation Q(*);Deamidation Q(*);Deamidation Q(*)	3	2837.32	2837.32	946.445	5.4764
A5HMG1	HMW glutenin subunit 1Bx13 OS=Triticum aestivum PE=4 SV=1	YPTSPQQSGQGQQPGQGRQPRQGQQGY	Deamidation Q(*)	4	2944.37	2944.37	736.847	5.4819
A5HMG1	HMW glutenin subunit 1Bx13 OS=Triticum aestivum PE=4 SV=1	QLVYYPTSPQQPGQLQQPTQGQQGYYPTSPQQSGQGQQGY	Deamidation Q(10);Deamidation Q(11)	4	4443.03	4443.03	1111.51	5.4893
A5HMG1	HMW glutenin subunit 1Bx13 OS=Triticum aestivum PE=4 SV=1	YPTSSQQSGQGQQLGQGQPGYYPTSPQQSGQGQQSGQGQQGY	Deamidation Q(*);Deamidation Q(*);Deamidation Q(*)	5	4390.91	4390.91	878.987	5.4901
A5HMG1	HMW glutenin subunit 1Bx13 OS=Triticum aestivum PE=4 SV=1	QRPGQGQSGY	None	2	1077.53	1077.52	539.267	5.492
A5HMG1	HMW glutenin subunit 1Bx13 OS=Triticum aestivum PE=4 SV=1	QLVYYPTSPQQPGQLQQPTQGQQGYYPTSPQQSGQGQQGY	Deamidation Q(*);Deamidation Q(*)	4	4443.05	4443.05	1111.52	5.4987
A5HMG1	HMW glutenin subunit 1Bx13 OS=Triticum aestivum PE=4 SV=1	YPTSPQQPGQEQQSGQAQQSGQW	None	3	2545.13	2545.13	849.049	5.5081
A5HMG1	HMW glutenin subunit 1Bx13 OS=Triticum aestivum PE=4 SV=1	YPTSPQQSGQGQQPGHEQQPGQW	None	3	2550.14	2550.14	850.718	5.5202
A5HMG1	HMW glutenin subunit 1Bx13 OS=Triticum aestivum PE=4 SV=1	QLVYYPTSPQQPGQLQQPTQGQQGY	Deamidation Q(*);Deamidation Q(*);Deamidation Q(*)	3	2837.33	2837.33	946.448	5.5205
A5HMG1	HMW glutenin subunit 1Bx13 OS=Triticum aestivum PE=4 SV=1	YPTSPQQPGQGQQSGQGQPGY	None	3	2189.99	2189.99	730.669	5.5221
A5HMG1	HMW glutenin subunit 1Bx13 OS=Triticum aestivum PE=4 SV=1	YPTSSQQSGQRQQAGQWQRPGQGQSGY	Deamidation Q(*);Deamidation Q(*)	3	2997.36	2997.36	999.791	5.5333
A5HMG1	HMW glutenin subunit 1Bx13 OS=Triticum aestivum PE=4 SV=1	YPTSSQQSGQRQQAGQWQRPGQGQSGY	Deamidation Q(12);Deamidation Q(13)	3	2997.35	2997.35	999.787	5.5469
A5HMG1	HMW glutenin subunit 1Bx13 OS=Triticum aestivum PE=4 SV=1	ERQPVVPSKAGSF	Deamidation Q(3)	2	1402.73	1402.73	701.867	5.5573
A5HMG1	HMW glutenin subunit 1Bx13 OS=Triticum aestivum PE=4 SV=1	YPTSPQQPGQEQQSGQAQQSGQW	None	3	2545.13	2545.13	849.049	5.5576
A5HMG1	HMW glutenin subunit 1Bx13 OS=Triticum aestivum PE=4 SV=1	YPTSLRQPGQW	None	2	1332.66	1332.66	666.835	5.5705
A5HMG1	HMW glutenin subunit 1Bx13 OS=Triticum aestivum PE=4 SV=1	YPTSLRQPGQW	Deamidation Q(10)	2	1333.65	1333.65	667.328	5.5734
A5HMG1	HMW glutenin subunit 1Bx13 OS=Triticum aestivum PE=4 SV=1	YPTSLRQPGQW	None	2	1332.66	1332.66	666.834	5.5867
A5HMG1	HMW glutenin subunit 1Bx13 OS=Triticum aestivum PE=4 SV=1	YPTSLW	None	1	766.391	766.389	766.391	5.6034
A5HMG1	HMW glutenin subunit 1Bx13 OS=Triticum aestivum PE=4 SV=1	YPTSPQQPGQLQQPAQGQQPAQGQQSAQEQQPGQAQQSGQW	Deamidation Q(*);Deamidation Q(*);Deamidation Q(*)	5	4431.99	4431.99	887.204	5.6071
A5HMG1	HMW glutenin subunit 1Bx13 OS=Triticum aestivum PE=4 SV=1	YPTSLRQPGQW	None	2	1332.66	1332.66	666.834	5.6122
A5HMG1	HMW glutenin subunit 1Bx13 OS=Triticum aestivum PE=4 SV=1	YPISPQQSGQGQQPGQGQQGYYPTSPQQSGQGQQPGHEQQPGQW	Deamidation Q(*)	4	4765.14	4765.14	1192.04	5.6159
A5HMG1	HMW glutenin subunit 1Bx13 OS=Triticum aestivum PE=4 SV=1	QLVYYPTSPQQPGQLQQPTQGQQGYYPTSPQQSGQGQQGY	Deamidation Q(*);Deamidation Q(*)	4	4443.04	4443.04	1111.52	5.6184
A5HMG1	HMW glutenin subunit 1Bx13 OS=Triticum aestivum PE=4 SV=1	YPTSSQQSGQGQQLGQGQPGY	Deamidation Q(*)	3	2196.97	2196.97	732.996	5.6185
A5HMG1	HMW glutenin subunit 1Bx13 OS=Triticum aestivum PE=4 SV=1	QLVYYPTSPQQPGQLQQPTQGQQGYYPTSPQQSGQGQQGY	Deamidation Q(1);Deamidation Q(35)	4	4443.04	4443.04	1111.52	5.6193
A5HMG1	HMW glutenin subunit 1Bx13 OS=Triticum aestivum PE=4 SV=1	YPTSPQQSGQW	None	2	1278.58	1278.58	639.794	5.6199
A5HMG1	HMW glutenin subunit 1Bx13 OS=Triticum aestivum PE=4 SV=1	YPTSPQQPGQEQQSGQAQQSGQW	None	3	2545.13	2545.13	849.049	5.6499
A5HMG1	HMW glutenin subunit 1Bx13 OS=Triticum aestivum PE=4 SV=1	QPGQGQQPGQGQQGY	None	3	1557.74	1557.74	519.92	5.6555
A5HMG1	HMW glutenin subunit 1Bx13 OS=Triticum aestivum PE=4 SV=1	QLVYYPTSPQQPGQLQQPTQGQQGYYPTSPQQSGQGQQGY	Deamidation Q(*);Deamidation Q(*)	4	4443.04	4443.04	1111.52	5.6678
A5HMG1	HMW glutenin subunit 1Bx13 OS=Triticum aestivum PE=4 SV=1	YPTSPQQPGQEQQSGQAQQSGQW	None	3	2545.12	2545.12	849.046	5.6918
A5HMG1	HMW glutenin subunit 1Bx13 OS=Triticum aestivum PE=4 SV=1	YPTSPQQSGQGQQPGQGRQPRQGQQGY	None	4	2943.39	2943.39	736.603	5.6968
A5HMG1	HMW glutenin subunit 1Bx13 OS=Triticum aestivum PE=4 SV=1	YPTSSQQSGQRQQAGQWQRPGQGQSGY	Deamidation Q(*);Deamidation Q(*)	3	2997.35	2997.35	999.788	5.7087
A5HMG1	HMW glutenin subunit 1Bx13 OS=Triticum aestivum PE=4 SV=1	HVSAEY	None	1	705.321	705.321	705.321	5.7374
A5HMG1	HMW glutenin subunit 1Bx13 OS=Triticum aestivum PE=4 SV=1	HVSAEY	None	1	705.321	705.321	705.321	5.7388
A5HMG1	HMW glutenin subunit 1Bx13 OS=Triticum aestivum PE=4 SV=1	YPTSPQQSGQGQQGY	None	2	1625.72	1625.72	813.365	5.7499
A5HMG1	HMW glutenin subunit 1Bx13 OS=Triticum aestivum PE=4 SV=1	YPTSPQQPGQEQQSGQAQQSGQW	None	3	2545.13	2545.13	849.049	5.7513
A5HMG1	HMW glutenin subunit 1Bx13 OS=Triticum aestivum PE=4 SV=1	HVSAEY	None	1	705.321	705.321	705.321	5.752
A5HMG1	HMW glutenin subunit 1Bx13 OS=Triticum aestivum PE=4 SV=1	HVSAEY	None	1	705.321	705.319	705.321	5.7527
A5HMG1	HMW glutenin subunit 1Bx13 OS=Triticum aestivum PE=4 SV=1	YPTSPQQPGQLQQPAQGQQPAQGQQSAQEQQPGQAQQSGQW	None	4	4429.06	4429.06	1108.02	5.7552
A5HMG1	HMW glutenin subunit 1Bx13 OS=Triticum aestivum PE=4 SV=1	YPTSPQQSGQGQQGY	None	2	1625.72	1625.72	813.363	5.7615
A5HMG1	HMW glutenin subunit 1Bx13 OS=Triticum aestivum PE=4 SV=1	YPSKTTPSQQLQQMIFW	Deamidation Q(*);Oxidation M(*)	3	2100.01	2100.01	700.676	5.7665
A5HMG1	HMW glutenin subunit 1Bx13 OS=Triticum aestivum PE=4 SV=1	YPISPQQSGQGQQPGQGQQGY	Deamidation Q(*)	3	2234	2234	745.338	5.7713
A5HMG1	HMW glutenin subunit 1Bx13 OS=Triticum aestivum PE=4 SV=1	YPTSPQQPGQEQQSGQAQQSGQW	None	3	2545.13	2545.13	849.049	5.7791
A5HMG1	HMW glutenin subunit 1Bx13 OS=Triticum aestivum PE=4 SV=1	YPTSPQQSGQGQQGY	None	2	1625.72	1625.72	813.365	5.7898
A5HMG1	HMW glutenin subunit 1Bx13 OS=Triticum aestivum PE=4 SV=1	YPTSPQQSGQGQQPGHEQQPGQWLQLGQGQQGY	None	3	3622.67	3622.67	1208.23	5.7964
A5HMG1	HMW glutenin subunit 1Bx13 OS=Triticum aestivum PE=4 SV=1	YPTSPQQPGQEQQSGQAQQSGQW	None	3	2545.13	2545.13	849.049	5.798
A5HMG1	HMW glutenin subunit 1Bx13 OS=Triticum aestivum PE=4 SV=1	QQPGQGQQPGQGQQSGQGQQGQQPGQGQRPGQGQQGY	Deamidation Q(*)	3	3803.71	3803.71	1268.58	5.805
A5HMG1	HMW glutenin subunit 1Bx13 OS=Triticum aestivum PE=4 SV=1	YPTSPQQSGQGQQGY	None	2	1625.72	1625.72	813.364	5.8063
A5HMG1	HMW glutenin subunit 1Bx13 OS=Triticum aestivum PE=4 SV=1	YPSVTSSQQGSY	None	2	1303.59	1303.59	652.298	5.8235
A5HMG1	HMW glutenin subunit 1Bx13 OS=Triticum aestivum PE=4 SV=1	QLVYYPTSPQQPGQLQQPTQGQQGYYPTSPQQSGQGQQGY	Deamidation Q(*);Deamidation Q(*)	4	4443.06	4443.06	1111.52	5.8284
A5HMG1	HMW glutenin subunit 1Bx13 OS=Triticum aestivum PE=4 SV=1	YPTSPQQSGQGQQPGHEQQPGQW	None	3	2550.14	2550.14	850.717	5.8356
A5HMG1	HMW glutenin subunit 1Bx13 OS=Triticum aestivum PE=4 SV=1	YPTSLRQPGQW	None	2	1332.66	1332.66	666.835	5.8526
A5HMG1	HMW glutenin subunit 1Bx13 OS=Triticum aestivum PE=4 SV=1	HVSAEY	None	1	705.323	705.322	705.323	5.8641
A5HMG1	HMW glutenin subunit 1Bx13 OS=Triticum aestivum PE=4 SV=1	YPTSPQQSGQGQQGYYPTSPQQSGQGQQGY	None	3	3232.43	3232.43	1078.15	5.8648
A5HMG1	HMW glutenin subunit 1Bx13 OS=Triticum aestivum PE=4 SV=1	YPTSPQQPGQEQQSGQAQQSGQW	None	3	2545.13	2545.13	849.049	5.8702
A5HMG1	HMW glutenin subunit 1Bx13 OS=Triticum aestivum PE=4 SV=1	YPTSPQQPGQEQQSGQAQQSGQW	None	3	2545.13	2545.13	849.047	5.8838
A5HMG1	HMW glutenin subunit 1Bx13 OS=Triticum aestivum PE=4 SV=1	YPTSPQQSGQGQQPGHEQQPGQWLQLGQGQQGY	Deamidation Q(*);Deamidation Q(*);Deamidation Q(*)	4	3625.63	3625.63	907.163	5.888
A5HMG1	HMW glutenin subunit 1Bx13 OS=Triticum aestivum PE=4 SV=1	YPTSPQQSGQGQQGY	None	2	1625.72	1625.72	813.363	5.8962
A5HMG1	HMW glutenin subunit 1Bx13 OS=Triticum aestivum PE=4 SV=1	YPTSSQQSGQRQQAGQWQRPGQGQSGY	Deamidation Q(*);Deamidation Q(*)	3	2997.35	2997.35	999.788	5.9216
A5HMG1	HMW glutenin subunit 1Bx13 OS=Triticum aestivum PE=4 SV=1	YPTSPQQSGQGQQGY	None	2	1625.72	1625.72	813.365	5.9332
A5HMG1	HMW glutenin subunit 1Bx13 OS=Triticum aestivum PE=4 SV=1	YPISPQQSGQGQQPGQGQQGY	None	3	2233.03	2233.03	745.015	5.9386
A5HMG1	HMW glutenin subunit 1Bx13 OS=Triticum aestivum PE=4 SV=1	QQPGQGQQPGQGQQSGQGQQGQQPGQGQRPGQGQQGY	None	3	3802.74	3802.74	1268.25	5.9666
A5HMG1	HMW glutenin subunit 1Bx13 OS=Triticum aestivum PE=4 SV=1	YPTSPQQSGQGQQPGQGQSGY	None	2	2179.96	2179.96	1090.48	5.982
A5HMG1	HMW glutenin subunit 1Bx13 OS=Triticum aestivum PE=4 SV=1	QLVYYPTSPQQPGQLQQPTQGQQGY	None	3	2834.38	2834.38	945.465	5.9821
A5HMG1	HMW glutenin subunit 1Bx13 OS=Triticum aestivum PE=4 SV=1	YPTSPQQSGQGQQGYYPTSPQQSGQGQQGY	None	3	3232.42	3232.42	1078.14	6.0139
A5HMG1	HMW glutenin subunit 1Bx13 OS=Triticum aestivum PE=4 SV=1	YPTSPQQSGQGQQPGHEQQPGQWLQLGQGQQGY	Deamidation Q(18);Deamidation Q(19);Deamidation Q(25)	4	3625.64	3625.64	907.164	6.0485
A5HMG1	HMW glutenin subunit 1Bx13 OS=Triticum aestivum PE=4 SV=1	YPTSPQQSGQGQQPGHEQQPGQW	None	3	2550.14	2550.14	850.719	6.0552
A5HMG1	HMW glutenin subunit 1Bx13 OS=Triticum aestivum PE=4 SV=1	YPTSPQQSGQGQQPGHEQQPGQW	None	3	2550.14	2550.14	850.717	6.0601
A5HMG1	HMW glutenin subunit 1Bx13 OS=Triticum aestivum PE=4 SV=1	YPISPQQSGQGQQPGQGQQGYYPTSPQQSGQGQQPGHEQQPGQW	None	4	4764.18	4764.18	1191.8	6.0698
A5HMG1	HMW glutenin subunit 1Bx13 OS=Triticum aestivum PE=4 SV=1	YPTSPQQPGQLQQPAQGQQPAQGQQSAQEQQPGQAQQSGQW	None	4	4429.07	4429.07	1108.02	6.0774
A5HMG1	HMW glutenin subunit 1Bx13 OS=Triticum aestivum PE=4 SV=1	HVSAEY	None	1	705.321	705.32	705.321	6.0797
A5HMG1	HMW glutenin subunit 1Bx13 OS=Triticum aestivum PE=4 SV=1	HVSAEY	None	1	705.322	705.321	705.322	6.0995
A5HMG1	HMW glutenin subunit 1Bx13 OS=Triticum aestivum PE=4 SV=1	YPISPQQSGQGQQPGQGQQGYYPTSPQQSGQGQQPGHEQQPGQW	None	4	4764.16	4764.16	1191.8	6.1001
A5HMG1	HMW glutenin subunit 1Bx13 OS=Triticum aestivum PE=4 SV=1	QQPGQGQQPGQGQQSGQGQQGQQPGQGQRPGQGQQGY	None	3	3802.74	3802.74	1268.25	6.1116
A5HMG1	HMW glutenin subunit 1Bx13 OS=Triticum aestivum PE=4 SV=1	QQPGQGQQPGQGQQSGQGQQGQQPGQGQRPGQGQQGY	None	3	3802.74	3802.74	1268.25	6.1174
A5HMG1	HMW glutenin subunit 1Bx13 OS=Triticum aestivum PE=4 SV=1	YPTSPQQSGQGQQPGQGQSGY	None	2	2179.97	2179.97	1090.49	6.1259
A5HMG1	HMW glutenin subunit 1Bx13 OS=Triticum aestivum PE=4 SV=1	QLVY	None	1	522.294	522.293	522.294	6.138
A5HMG1	HMW glutenin subunit 1Bx13 OS=Triticum aestivum PE=4 SV=1	YPSVTSSQQGSY	None	2	1303.58	1303.58	652.294	6.1438
A5HMG1	HMW glutenin subunit 1Bx13 OS=Triticum aestivum PE=4 SV=1	YPTSPQQPGQEQQSGQAQQSGQW	None	3	2545.13	2545.13	849.049	6.1668
A5HMG1	HMW glutenin subunit 1Bx13 OS=Triticum aestivum PE=4 SV=1	QQPGQGQQPGQGQQSGQGQQGQQPGQGQRPGQGQQGY	None	3	3802.75	3802.75	1268.25	6.1765
A5HMG1	HMW glutenin subunit 1Bx13 OS=Triticum aestivum PE=4 SV=1	HVSAEY	None	1	705.321	705.319	705.321	6.2039
A5HMG1	HMW glutenin subunit 1Bx13 OS=Triticum aestivum PE=4 SV=1	YPTSPQQPGQEQQSGQAQQSGQW	None	3	2545.13	2545.13	849.049	6.2242
A5HMG1	HMW glutenin subunit 1Bx13 OS=Triticum aestivum PE=4 SV=1	YPTSPQQSGQGQQPGQGQSGY	None	2	2179.96	2179.96	1090.48	6.2554
A5HMG1	HMW glutenin subunit 1Bx13 OS=Triticum aestivum PE=4 SV=1	YPTSPQQSGQGQQPGHEQQPGQW	None	3	2550.14	2550.14	850.717	6.2575
A5HMG1	HMW glutenin subunit 1Bx13 OS=Triticum aestivum PE=4 SV=1	YPTSPQQSGQGQQPGQGQSGY	None	2	2179.96	2179.96	1090.49	6.2587
A5HMG1	HMW glutenin subunit 1Bx13 OS=Triticum aestivum PE=4 SV=1	YPTSPQQSGQGQQPGQGQSGY	None	2	2179.97	2179.97	1090.49	6.2615
A5HMG1	HMW glutenin subunit 1Bx13 OS=Triticum aestivum PE=4 SV=1	YPTSPQQSGQGQQGY	None	2	1625.72	1625.72	813.364	6.2746
A5HMG1	HMW glutenin subunit 1Bx13 OS=Triticum aestivum PE=4 SV=1	QQPGQGQQPGQGQQSGQGQQGQQPGQGQRPGQGQQGY	None	3	3802.74	3802.74	1268.25	6.3079
A5HMG1	HMW glutenin subunit 1Bx13 OS=Triticum aestivum PE=4 SV=1	YPTSPQQSGQGQQPGQGQSGY	None	2	2179.97	2179.97	1090.49	6.3122
A5HMG1	HMW glutenin subunit 1Bx13 OS=Triticum aestivum PE=4 SV=1	YPISPQQSGQGQQPGQGQQGYYPTSPQQSGQGQQPGHEQQPGQW	None	4	4764.15	4764.15	1191.79	6.3166
A5HMG1	HMW glutenin subunit 1Bx13 OS=Triticum aestivum PE=4 SV=1	YPTSPQQSGQGQQPGQGQSGY	None	2	2179.97	2179.97	1090.49	6.3418
A5HMG1	HMW glutenin subunit 1Bx13 OS=Triticum aestivum PE=4 SV=1	QQPGQGQQPGQGQQSGQGQQGQQPGQGQRPGQGQQGY	None	3	3802.74	3802.74	1268.25	6.3752
A5HMG1	HMW glutenin subunit 1Bx13 OS=Triticum aestivum PE=4 SV=1	QLVY	None	1	522.294	522.294	522.294	6.3886
A5HMG1	HMW glutenin subunit 1Bx13 OS=Triticum aestivum PE=4 SV=1	QLVY	None	1	522.294	522.294	522.294	6.389
A5HMG1	HMW glutenin subunit 1Bx13 OS=Triticum aestivum PE=4 SV=1	YPISPQQSGQGQQPGQGQQGY	None	3	2233.02	2233.02	745.012	6.3905
A5HMG1	HMW glutenin subunit 1Bx13 OS=Triticum aestivum PE=4 SV=1	YPTSPQQSGQGQQGYYPTSPQQSGQGQQGY	None	3	3232.43	3232.43	1078.15	6.4031
A5HMG1	HMW glutenin subunit 1Bx13 OS=Triticum aestivum PE=4 SV=1	YPTSPQQSGQGQQPGHEQQPGQW	None	3	2550.14	2550.14	850.719	6.4299
A5HMG1	HMW glutenin subunit 1Bx13 OS=Triticum aestivum PE=4 SV=1	YPISPQQSGQGQQPGQGQQGY	None	2	2233.03	2233.03	1117.02	6.4531
A5HMG1	HMW glutenin subunit 1Bx13 OS=Triticum aestivum PE=4 SV=1	YPTSPQQSGQGQQGYYPTSPQQSGQGQQGY	None	3	3232.43	3232.43	1078.15	6.4618
A5HMG1	HMW glutenin subunit 1Bx13 OS=Triticum aestivum PE=4 SV=1	YPISPQQSGQGQQPGQGQQGY	None	3	2233.03	2233.03	745.014	6.4705
A5HMG1	HMW glutenin subunit 1Bx13 OS=Triticum aestivum PE=4 SV=1	YPTSPQQSGQGQQPGHEQQPGQW	None	3	2550.15	2550.15	850.721	6.4945
A5HMG1	HMW glutenin subunit 1Bx13 OS=Triticum aestivum PE=4 SV=1	QQPGQGQQPGQGQQSGQGQQGQQPGQGQRPGQGQQGY	None	3	3802.74	3802.74	1268.25	6.5055
A5HMG1	HMW glutenin subunit 1Bx13 OS=Triticum aestivum PE=4 SV=1	YPISPQQSGQGQQPGQGQQGY	None	3	2233.03	2233.03	745.016	6.5152
A5HMG1	HMW glutenin subunit 1Bx13 OS=Triticum aestivum PE=4 SV=1	YPTSPQQSGQGQQGYYPTSPQQSGQGQQGY	None	3	3232.42	3232.42	1078.14	6.5219
A5HMG1	HMW glutenin subunit 1Bx13 OS=Triticum aestivum PE=4 SV=1	YPSVTSSQQGSY	None	2	1303.59	1303.58	652.296	6.5238
A5HMG1	HMW glutenin subunit 1Bx13 OS=Triticum aestivum PE=4 SV=1	YPTSPQQSGQGQQPGHEQQPGQW	None	3	2550.14	2550.14	850.719	6.5485
A5HMG1	HMW glutenin subunit 1Bx13 OS=Triticum aestivum PE=4 SV=1	YPTSPQQSGQGQQGY	None	2	1625.72	1625.72	813.364	6.5913
A5HMG1	HMW glutenin subunit 1Bx13 OS=Triticum aestivum PE=4 SV=1	HVSAEY	None	1	705.322	705.321	705.322	6.6063
A5HMG1	HMW glutenin subunit 1Bx13 OS=Triticum aestivum PE=4 SV=1	YPISPQQSGQGQQPGQGQQGY	None	3	2233.02	2233.02	745.013	6.6072
A5HMG1	HMW glutenin subunit 1Bx13 OS=Triticum aestivum PE=4 SV=1	YPTSPQQSGQGQQPGQGQSGY	None	2	2179.97	2179.97	1090.49	6.6243
A5HMG1	HMW glutenin subunit 1Bx13 OS=Triticum aestivum PE=4 SV=1	YPISPQQSGQGQQPGQGQQGY	None	3	2233.03	2233.03	745.016	6.6341
A5HMG1	HMW glutenin subunit 1Bx13 OS=Triticum aestivum PE=4 SV=1	QQPGQGQQPGQGQQSGQGQQGQQPGQGQRPGQGQQGY	None	3	3802.75	3802.75	1268.25	6.662
A5HMG1	HMW glutenin subunit 1Bx13 OS=Triticum aestivum PE=4 SV=1	HVSAEY	None	1	705.321	705.32	705.321	6.6651
A5HMG1	HMW glutenin subunit 1Bx13 OS=Triticum aestivum PE=4 SV=1	YPTSPQQSGQGQQGY	None	2	1625.72	1625.72	813.365	6.6848
A5HMG1	HMW glutenin subunit 1Bx13 OS=Triticum aestivum PE=4 SV=1	YPTSPQQSGQGQQPGHEQQPGQW	None	3	2550.15	2550.15	850.72	6.698
A5HMG1	HMW glutenin subunit 1Bx13 OS=Triticum aestivum PE=4 SV=1	QQPGQGQQPGQGQQSGQGQQGQQPGQGQRPGQGQQGY	None	3	3802.75	3802.75	1268.25	6.7258
A5HMG1	HMW glutenin subunit 1Bx13 OS=Triticum aestivum PE=4 SV=1	YPISPQQSGQGQQPGQGQQGY	None	3	2233.03	2233.03	745.014	6.7273
A5HMG1	HMW glutenin subunit 1Bx13 OS=Triticum aestivum PE=4 SV=1	QLVY	None	1	522.294	522.293	522.294	6.8805
A5HMG1	HMW glutenin subunit 1Bx13 OS=Triticum aestivum PE=4 SV=1	YPTSPQQSGQGQQPGHEQQPGQW	None	3	2550.14	2550.14	850.72	6.8869
A5HMG1	HMW glutenin subunit 1Bx13 OS=Triticum aestivum PE=4 SV=1	QQPGQGQQPGQGQQSGQGQQGQQPGQGQRPGQGQQGY	None	3	3802.74	3802.74	1268.25	6.9363
A5HMG1	HMW glutenin subunit 1Bx13 OS=Triticum aestivum PE=4 SV=1	QQPGQGQQPGQGQQSGQGQQGQQPGQGQRPGQGQQGY	None	3	3802.74	3802.74	1268.25	7.0084
A5HMG1	HMW glutenin subunit 1Bx13 OS=Triticum aestivum PE=4 SV=1	YPTSPQQSGQGQQPGQGQSGY	None	2	2179.97	2179.97	1090.49	7.0481
A5HMG1	HMW glutenin subunit 1Bx13 OS=Triticum aestivum PE=4 SV=1	YPTSPQQSGQGQQGY	None	2	1625.72	1625.72	813.364	7.1958
A5HMG1	HMW glutenin subunit 1Bx13 OS=Triticum aestivum PE=4 SV=1	YPISPQQSGQGQQPGQGQQGY	None	2	2233.03	2233.03	1117.02	7.2363
A5HMG1	HMW glutenin subunit 1Bx13 OS=Triticum aestivum PE=4 SV=1	QQPGQGQQPGQGQQSGQGQQGQQPGQGQRPGQGQQGY	None	3	3802.74	3802.74	1268.25	7.2416
A5HMG1	HMW glutenin subunit 1Bx13 OS=Triticum aestivum PE=4 SV=1	YPISPQQSGQGQQPGQGQQGY	None	3	2233.04	2233.04	745.017	7.245
A5HMG1	HMW glutenin subunit 1Bx13 OS=Triticum aestivum PE=4 SV=1	QLVY	None	1	522.294	522.292	522.294	7.2974
A5HMG1	HMW glutenin subunit 1Bx13 OS=Triticum aestivum PE=4 SV=1	YPISPQQSGQGQQPGQGQQGY	None	3	2233.03	2233.03	745.016	7.2974
A5HMG1	HMW glutenin subunit 1Bx13 OS=Triticum aestivum PE=4 SV=1	YPTSPQQSGQGQQGY	None	2	1625.72	1625.72	813.362	7.3147
A5HMG1	HMW glutenin subunit 1Bx13 OS=Triticum aestivum PE=4 SV=1	YPTSPQQSGQGQQPGQGQSGY	None	2	2179.97	2179.97	1090.49	7.3362
A5HMG1	HMW glutenin subunit 1Bx13 OS=Triticum aestivum PE=4 SV=1	YPTSPQQSGQGQQPGQGQSGY	None	2	2179.97	2179.97	1090.49	7.4032
A5HMG1	HMW glutenin subunit 1Bx13 OS=Triticum aestivum PE=4 SV=1	YPTSPQQSGQGQQGY	None	2	1625.72	1625.72	813.364	7.4767
A5HMG1	HMW glutenin subunit 1Bx13 OS=Triticum aestivum PE=4 SV=1	YPTSPQQSGQGQQPGQGQSGY	None	2	2179.97	2179.96	1090.49	7.6377
A5HMG1	HMW glutenin subunit 1Bx13 OS=Triticum aestivum PE=4 SV=1	YPISPQQSGQGQQPGQGQQGY	None	3	2233.03	2233.03	745.015	7.6616
A5JSA6	Alpha-gliadin OS=Triticum aestivum GN=Gli-G3 PE=2 SV=1	CTIAPVGIFGTN	Carbamidomethyl C(1)	2	1249.63	1249.63	625.319	5.0801
A5JSA6	Alpha-gliadin OS=Triticum aestivum GN=Gli-G3 PE=2 SV=1	CTIAPVGIFGTN	Carbamidomethyl C(1)	2	1249.63	1249.63	625.32	5.0838
A5JSA6	Alpha-gliadin OS=Triticum aestivum GN=Gli-G3 PE=2 SV=1	GSSQVLQQSTY	None	2	1197.58	1197.58	599.292	5.0914
A5JSA6	Alpha-gliadin OS=Triticum aestivum GN=Gli-G3 PE=2 SV=1	CTIAPVGIF	Carbamidomethyl C(1)	1	977.515	977.515	977.515	5.1214
A5JSA6	Alpha-gliadin OS=Triticum aestivum GN=Gli-G3 PE=2 SV=1	QQPQQQYPSGQGSF	Deamidation Q(*)	2	1580.7	1580.7	790.853	5.1811
A5JSA6	Alpha-gliadin OS=Triticum aestivum GN=Gli-G3 PE=2 SV=1	IPPY	None	1	489.274	489.274	489.274	5.1824
A5JSA6	Alpha-gliadin OS=Triticum aestivum GN=Gli-G3 PE=2 SV=1	QQPQQQYPSGQGSF	Deamidation Q(*)	2	1580.7	1580.7	790.853	5.1879
A5JSA6	Alpha-gliadin OS=Triticum aestivum GN=Gli-G3 PE=2 SV=1	GSSQVLQQSTY	None	2	1197.59	1197.59	599.297	5.2701
A5JSA6	Alpha-gliadin OS=Triticum aestivum GN=Gli-G3 PE=2 SV=1	IPPYCTIAPVGIF	Carbamidomethyl C(5)	3	1447.77	1447.77	483.26	5.291
A5JSA6	Alpha-gliadin OS=Triticum aestivum GN=Gli-G3 PE=2 SV=1	QLVRQLCCQQLW	Carbamidomethyl C(7);Carbamidomethyl C(8)	2	1631.78	1631.78	816.395	5.3186
A5JSA6	Alpha-gliadin OS=Triticum aestivum GN=Gli-G3 PE=2 SV=1	IPPY	None	1	489.274	489.274	489.274	5.3438
A5JSA6	Alpha-gliadin OS=Triticum aestivum GN=Gli-G3 PE=2 SV=1	GSSQVLQQSTY	None	2	1197.58	1197.58	599.296	5.3587
A5JSA6	Alpha-gliadin OS=Triticum aestivum GN=Gli-G3 PE=2 SV=1	QQPQQQYPSGQGSF	None	2	1579.71	1579.71	790.361	5.3945
A5JSA6	Alpha-gliadin OS=Triticum aestivum GN=Gli-G3 PE=2 SV=1	CTIAPVGIFGTN	Carbamidomethyl C(1)	2	1249.63	1249.63	625.318	5.4087
A5JSA6	Alpha-gliadin OS=Triticum aestivum GN=Gli-G3 PE=2 SV=1	EEIRNLALETLPAMCNVY	Carbamidomethyl C(15)	2	2136.02	2136.02	1068.51	5.4148
A5JSA6	Alpha-gliadin OS=Triticum aestivum GN=Gli-G3 PE=2 SV=1	QPSQQNPQAQGSVQPQQLPQF	None	3	2335.11	2335.11	779.041	5.4238
A5JSA6	Alpha-gliadin OS=Triticum aestivum GN=Gli-G3 PE=2 SV=1	GSSQVLQQSTY	None	3	1197.56	1197.56	399.859	5.4299
A5JSA6	Alpha-gliadin OS=Triticum aestivum GN=Gli-G3 PE=2 SV=1	GSSQVLQQSTY	Deamidation Q(4)	1	1198.55	1198.55	1198.55	5.4378
A5JSA6	Alpha-gliadin OS=Triticum aestivum GN=Gli-G3 PE=2 SV=1	CTIAPVGIFGTN	Carbamidomethyl C(1)	2	1249.63	1249.63	625.318	5.4803
A5JSA6	Alpha-gliadin OS=Triticum aestivum GN=Gli-G3 PE=2 SV=1	EEIRNLALETLPAMCNVYIPPY	Carbamidomethyl C(15)	3	2606.27	2606.27	869.429	5.5024
A5JSA6	Alpha-gliadin OS=Triticum aestivum GN=Gli-G3 PE=2 SV=1	IPPYCTIAPVGIF	Carbamidomethyl C(5)	2	1447.76	1447.76	724.386	5.5194
A5JSA6	Alpha-gliadin OS=Triticum aestivum GN=Gli-G3 PE=2 SV=1	IPPY	None	1	489.273	489.273	489.273	5.5254
A5JSA6	Alpha-gliadin OS=Triticum aestivum GN=Gli-G3 PE=2 SV=1	CTIAPVGIF	Carbamidomethyl C(1)	1	977.514	977.514	977.514	5.5301
A5JSA6	Alpha-gliadin OS=Triticum aestivum GN=Gli-G3 PE=2 SV=1	GSSQVLQQSTY	None	2	1197.58	1197.58	599.292	5.5341
A5JSA6	Alpha-gliadin OS=Triticum aestivum GN=Gli-G3 PE=2 SV=1	QLVRQLCCQQLW	Carbamidomethyl C(7);Carbamidomethyl C(8);Deamidation Q(*)	2	1632.79	1632.79	816.9	5.5357
A5JSA6	Alpha-gliadin OS=Triticum aestivum GN=Gli-G3 PE=2 SV=1	QPSQQNPQAQGSVQPQQLPQFEEIRNLALETLPAMCNVY	Carbamidomethyl C(36)	4	4452.15	4452.15	1113.79	5.5615
A5JSA6	Alpha-gliadin OS=Triticum aestivum GN=Gli-G3 PE=2 SV=1	GSSQVLQQSTY	None	2	1197.58	1197.58	599.293	5.5675
A5JSA6	Alpha-gliadin OS=Triticum aestivum GN=Gli-G3 PE=2 SV=1	QPSQQNPQAQGSVQPQQLPQF	None	3	2335.14	2335.14	779.052	5.5924
A5JSA6	Alpha-gliadin OS=Triticum aestivum GN=Gli-G3 PE=2 SV=1	RPQQPYPQSQPQY	None	2	1616.78	1616.78	808.895	5.6137
A5JSA6	Alpha-gliadin OS=Triticum aestivum GN=Gli-G3 PE=2 SV=1	GSSQVLQQSTY	Deamidation Q(*)	1	1198.55	1198.55	1198.55	5.6246
A5JSA6	Alpha-gliadin OS=Triticum aestivum GN=Gli-G3 PE=2 SV=1	MKTF	None	1	526.265	526.265	526.265	5.633
A5JSA6	Alpha-gliadin OS=Triticum aestivum GN=Gli-G3 PE=2 SV=1	QPSQQNPQAQGSVQPQQLPQFEEIRNLALETLPAMCNVY	Carbamidomethyl C(36)	4	4452.14	4452.14	1113.79	5.6365
A5JSA6	Alpha-gliadin OS=Triticum aestivum GN=Gli-G3 PE=2 SV=1	GSSQVLQQSTY	Deamidation Q(8)	1	1198.55	1198.55	1198.55	5.6799
A5JSA6	Alpha-gliadin OS=Triticum aestivum GN=Gli-G3 PE=2 SV=1	EEIRNLALETLPAMCNVYIPPYCTIAPVGIF	Carbamidomethyl C(15);Carbamidomethyl C(23);Oxidation M(14)	3	3580.77	3580.77	1194.26	5.6806
A5JSA6	Alpha-gliadin OS=Triticum aestivum GN=Gli-G3 PE=2 SV=1	CTIAPVGIF	Carbamidomethyl C(1)	1	977.515	977.515	977.515	5.7391
A5JSA6	Alpha-gliadin OS=Triticum aestivum GN=Gli-G3 PE=2 SV=1	GSSQVLQQSTY	None	2	1197.58	1197.58	599.293	5.7687
A5JSA6	Alpha-gliadin OS=Triticum aestivum GN=Gli-G3 PE=2 SV=1	IPPYCTIAPVGIF	Carbamidomethyl C(5)	2	1447.77	1447.77	724.39	5.7693
A5JSA6	Alpha-gliadin OS=Triticum aestivum GN=Gli-G3 PE=2 SV=1	CTIAPVGIF	Carbamidomethyl C(1)	1	977.514	977.514	977.514	5.7936
A5JSA6	Alpha-gliadin OS=Triticum aestivum GN=Gli-G3 PE=2 SV=1	QQPQQQYPSGQGSF	None	2	1579.71	1579.71	790.361	5.8212
A5JSA6	Alpha-gliadin OS=Triticum aestivum GN=Gli-G3 PE=2 SV=1	EEIRNLALETLPAMCNVY	Carbamidomethyl C(15)	3	2136.03	2136.03	712.68	5.8363
A5JSA6	Alpha-gliadin OS=Triticum aestivum GN=Gli-G3 PE=2 SV=1	QLVRQLCCQQLW	Carbamidomethyl C(7);Carbamidomethyl C(8)	2	1631.82	1631.82	816.416	5.8397
A5JSA6	Alpha-gliadin OS=Triticum aestivum GN=Gli-G3 PE=2 SV=1	EEIRNLALETLPAMCNVYIPPYCTIAPVGIF	Carbamidomethyl C(15);Carbamidomethyl C(23);Oxidation M(14)	3	3580.78	3580.78	1194.26	5.9027
A5JSA6	Alpha-gliadin OS=Triticum aestivum GN=Gli-G3 PE=2 SV=1	GSSQVLQQSTY	Deamidation Q(4)	1	1198.55	1198.55	1198.55	5.9186
A5JSA6	Alpha-gliadin OS=Triticum aestivum GN=Gli-G3 PE=2 SV=1	IPPYCTIAPVGIF	Carbamidomethyl C(5)	2	1447.76	1447.76	724.383	5.9742
A5JSA6	Alpha-gliadin OS=Triticum aestivum GN=Gli-G3 PE=2 SV=1	GSSQVLQQSTYQLVRQLCCQQLW	Carbamidomethyl C(18);Carbamidomethyl C(19);Deamidation Q(12);Deamidation Q(20);Deamidation Q(21)	3	2813.32	2813.32	938.444	5.9788
A5JSA6	Alpha-gliadin OS=Triticum aestivum GN=Gli-G3 PE=2 SV=1	GSSQVLQQSTY	Deamidation Q(*)	1	1198.55	1198.55	1198.55	6.0453
A5JSA6	Alpha-gliadin OS=Triticum aestivum GN=Gli-G3 PE=2 SV=1	CTIAPVGIFGTN	Carbamidomethyl C(1)	2	1249.63	1249.63	625.318	6.08
A5JSA6	Alpha-gliadin OS=Triticum aestivum GN=Gli-G3 PE=2 SV=1	IPPY	None	1	489.274	489.274	489.274	6.0805
A5JSA6	Alpha-gliadin OS=Triticum aestivum GN=Gli-G3 PE=2 SV=1	RPQQPYPQSQPQY	None	2	1616.79	1616.79	808.896	6.0845
A5JSA6	Alpha-gliadin OS=Triticum aestivum GN=Gli-G3 PE=2 SV=1	IPPY	None	1	489.273	489.273	489.273	6.0868
A5JSA6	Alpha-gliadin OS=Triticum aestivum GN=Gli-G3 PE=2 SV=1	CTIAPVGIF	Carbamidomethyl C(1)	1	977.514	977.514	977.514	6.0914
A5JSA6	Alpha-gliadin OS=Triticum aestivum GN=Gli-G3 PE=2 SV=1	EEIRNLALETLPAMCNVYIPPY	Carbamidomethyl C(15)	3	2606.28	2606.28	869.43	6.1278
A5JSA6	Alpha-gliadin OS=Triticum aestivum GN=Gli-G3 PE=2 SV=1	QPSQQNPQAQGSVQPQQLPQF	None	2	2335.14	2335.14	1168.07	6.1492
A5JSA6	Alpha-gliadin OS=Triticum aestivum GN=Gli-G3 PE=2 SV=1	IPPYCTIAPVGIF	Carbamidomethyl C(5)	2	1447.77	1447.77	724.389	6.1974
A5JSA6	Alpha-gliadin OS=Triticum aestivum GN=Gli-G3 PE=2 SV=1	QPSQQNPQAQGSVQPQQLPQF	None	2	2335.14	2335.14	1168.08	6.2148
A5JSA6	Alpha-gliadin OS=Triticum aestivum GN=Gli-G3 PE=2 SV=1	CTIAPVGIF	Carbamidomethyl C(1)	1	977.514	977.514	977.514	6.2489
A5JSA6	Alpha-gliadin OS=Triticum aestivum GN=Gli-G3 PE=2 SV=1	IPPY	None	1	489.273	489.273	489.273	6.2551
A5JSA6	Alpha-gliadin OS=Triticum aestivum GN=Gli-G3 PE=2 SV=1	GSSQVLQQSTYQLVRQLCCQQLW	Carbamidomethyl C(18);Carbamidomethyl C(19);Deamidation Q(*)	3	2811.35	2811.35	937.787	6.3179
A5JSA6	Alpha-gliadin OS=Triticum aestivum GN=Gli-G3 PE=2 SV=1	IPPY	None	1	489.273	489.273	489.273	6.3382
A5JSA6	Alpha-gliadin OS=Triticum aestivum GN=Gli-G3 PE=2 SV=1	IPPY	None	1	489.273	489.273	489.273	6.3752
A5JSA6	Alpha-gliadin OS=Triticum aestivum GN=Gli-G3 PE=2 SV=1	IPPY	None	1	489.273	489.273	489.273	6.3753
A5JSA6	Alpha-gliadin OS=Triticum aestivum GN=Gli-G3 PE=2 SV=1	GSSQVLQQSTYQLVRQLCCQQLW	Carbamidomethyl C(18);Carbamidomethyl C(19);Deamidation Q(*)	3	2811.35	2811.35	937.788	6.382
A5JSA6	Alpha-gliadin OS=Triticum aestivum GN=Gli-G3 PE=2 SV=1	IPPY	None	1	489.273	489.273	489.273	6.4177
A5JSA6	Alpha-gliadin OS=Triticum aestivum GN=Gli-G3 PE=2 SV=1	CTIAPVGIF	Carbamidomethyl C(1)	1	977.514	977.514	977.514	6.4708
A5JSA6	Alpha-gliadin OS=Triticum aestivum GN=Gli-G3 PE=2 SV=1	CTIAPVGIF	Carbamidomethyl C(1)	1	977.513	977.513	977.513	6.508
A5JSA6	Alpha-gliadin OS=Triticum aestivum GN=Gli-G3 PE=2 SV=1	IPPY	None	1	489.271	489.271	489.271	6.525
A5JSA6	Alpha-gliadin OS=Triticum aestivum GN=Gli-G3 PE=2 SV=1	IPPYCTIAPVGIF	Carbamidomethyl C(5)	2	1447.77	1447.77	724.388	6.542
A5JSA6	Alpha-gliadin OS=Triticum aestivum GN=Gli-G3 PE=2 SV=1	CTIAPVGIFGTN	Carbamidomethyl C(1)	2	1249.63	1249.63	625.318	6.5743
A5JSA6	Alpha-gliadin OS=Triticum aestivum GN=Gli-G3 PE=2 SV=1	QQPQQQYPSGQGSF	None	2	1579.72	1579.72	790.361	6.6048
A5JSA6	Alpha-gliadin OS=Triticum aestivum GN=Gli-G3 PE=2 SV=1	QQPQQQYPSGQGSF	Deamidation Q(*)	2	1580.7	1580.7	790.854	6.7058
A5JSA6	Alpha-gliadin OS=Triticum aestivum GN=Gli-G3 PE=2 SV=1	QQPQQQYPSGQGSF	None	2	1579.72	1579.72	790.361	6.7084
A5JSA6	Alpha-gliadin OS=Triticum aestivum GN=Gli-G3 PE=2 SV=1	RPQQPYPQSQPQY	None	2	1616.78	1616.78	808.895	6.7918
A5JSA6	Alpha-gliadin OS=Triticum aestivum GN=Gli-G3 PE=2 SV=1	IPPY	None	1	489.273	489.273	489.273	6.8222
A5JSA6	Alpha-gliadin OS=Triticum aestivum GN=Gli-G3 PE=2 SV=1	IPPYCTIAPVGIF	Carbamidomethyl C(5)	2	1447.77	1447.77	724.387	6.84
A5JSA6	Alpha-gliadin OS=Triticum aestivum GN=Gli-G3 PE=2 SV=1	IPPYCTIAPVGIFGTN	Carbamidomethyl C(5)	2	1719.88	1719.88	860.444	6.844
A5JSA6	Alpha-gliadin OS=Triticum aestivum GN=Gli-G3 PE=2 SV=1	QQPQQQYPSGQGSF	None	2	1579.72	1579.72	790.362	6.855
A5JSA6	Alpha-gliadin OS=Triticum aestivum GN=Gli-G3 PE=2 SV=1	QQPQQQYPSGQGSF	Deamidation Q(*)	2	1580.7	1580.7	790.853	6.8829
A5JSA6	Alpha-gliadin OS=Triticum aestivum GN=Gli-G3 PE=2 SV=1	RPQQPYPQSQPQY	None	2	1616.78	1616.78	808.896	6.8846
A5JSA6	Alpha-gliadin OS=Triticum aestivum GN=Gli-G3 PE=2 SV=1	QQPQQQYPSGQGSF	None	2	1579.72	1579.72	790.363	6.9079
A5JSA6	Alpha-gliadin OS=Triticum aestivum GN=Gli-G3 PE=2 SV=1	CTIAPVGIFGTN	Carbamidomethyl C(1)	2	1249.63	1249.63	625.318	6.9084
A5JSA6	Alpha-gliadin OS=Triticum aestivum GN=Gli-G3 PE=2 SV=1	CTIAPVGIF	Carbamidomethyl C(1)	1	977.514	977.514	977.514	6.9195
A5JSA6	Alpha-gliadin OS=Triticum aestivum GN=Gli-G3 PE=2 SV=1	RPQQPYPQSQPQY	None	2	1616.78	1616.78	808.894	6.9306
A5JSA6	Alpha-gliadin OS=Triticum aestivum GN=Gli-G3 PE=2 SV=1	QQPQQQYPSGQGSF	Deamidation Q(*)	2	1580.7	1580.7	790.853	6.959
A5JSA6	Alpha-gliadin OS=Triticum aestivum GN=Gli-G3 PE=2 SV=1	QQPQQQYPSGQGSF	Deamidation Q(6)	2	1580.7	1580.7	790.854	6.9863
A5JSA6	Alpha-gliadin OS=Triticum aestivum GN=Gli-G3 PE=2 SV=1	QQPQQQYPSGQGSF	None	2	1579.72	1579.72	790.363	7.0523
A5JSA6	Alpha-gliadin OS=Triticum aestivum GN=Gli-G3 PE=2 SV=1	QQPQQQYPSGQGSF	None	2	1579.72	1579.72	790.362	7.0854
A5JSA6	Alpha-gliadin OS=Triticum aestivum GN=Gli-G3 PE=2 SV=1	IPPY	None	1	489.273	489.273	489.273	7.1067
A5JSA6	Alpha-gliadin OS=Triticum aestivum GN=Gli-G3 PE=2 SV=1	IPPYCTIAPVGIF	Carbamidomethyl C(5)	2	1447.76	1447.76	724.386	7.1245
A5JSA6	Alpha-gliadin OS=Triticum aestivum GN=Gli-G3 PE=2 SV=1	IPPYCTIAPVGIFGTN	Carbamidomethyl C(5)	2	1719.88	1719.88	860.444	7.139
A5JSA6	Alpha-gliadin OS=Triticum aestivum GN=Gli-G3 PE=2 SV=1	CTIAPVGIFGTN	Carbamidomethyl C(1)	2	1249.63	1249.63	625.317	7.1439
A5JSA6	Alpha-gliadin OS=Triticum aestivum GN=Gli-G3 PE=2 SV=1	QQPQQQYPSGQGSF	Deamidation Q(*)	2	1580.7	1580.7	790.854	7.1469
A5JSA6	Alpha-gliadin OS=Triticum aestivum GN=Gli-G3 PE=2 SV=1	RPQQPYPQSQPQY	None	2	1616.79	1616.78	808.896	7.1487
A5JSA6	Alpha-gliadin OS=Triticum aestivum GN=Gli-G3 PE=2 SV=1	QQPQQQYPSGQGSF	None	2	1579.71	1579.71	790.358	7.173
A5JSA6	Alpha-gliadin OS=Triticum aestivum GN=Gli-G3 PE=2 SV=1	IPPYCTIAPVGIF	Carbamidomethyl C(5)	2	1447.76	1447.76	724.386	7.1746
A5JSA6	Alpha-gliadin OS=Triticum aestivum GN=Gli-G3 PE=2 SV=1	RPQQPYPQSQPQY	None	2	1616.78	1616.78	808.894	7.1748
A5JSA6	Alpha-gliadin OS=Triticum aestivum GN=Gli-G3 PE=2 SV=1	IPPY	None	1	489.272	489.272	489.272	7.2018
A5JSA6	Alpha-gliadin OS=Triticum aestivum GN=Gli-G3 PE=2 SV=1	QQPQQQYPSGQGSF	None	2	1579.71	1579.71	790.361	7.2385
A5JSA6	Alpha-gliadin OS=Triticum aestivum GN=Gli-G3 PE=2 SV=1	CTIAPVGIF	Carbamidomethyl C(1)	1	977.512	977.512	977.512	7.3354
A5JSA6	Alpha-gliadin OS=Triticum aestivum GN=Gli-G3 PE=2 SV=1	GSSQVLQQSTY	None	2	1197.58	1197.58	599.292	7.3358
A5JSA6	Alpha-gliadin OS=Triticum aestivum GN=Gli-G3 PE=2 SV=1	QQPQQQYPSGQGSF	Deamidation Q(*)	2	1580.7	1580.7	790.853	7.3362
A5JSA6	Alpha-gliadin OS=Triticum aestivum GN=Gli-G3 PE=2 SV=1	CTIAPVGIF	Carbamidomethyl C(1)	1	977.514	977.514	977.514	7.3532
A5JSA6	Alpha-gliadin OS=Triticum aestivum GN=Gli-G3 PE=2 SV=1	QQPQQQYPSGQGSF	Deamidation Q(2)	2	1580.7	1580.7	790.853	7.3639
A5JSA6	Alpha-gliadin OS=Triticum aestivum GN=Gli-G3 PE=2 SV=1	QQPQQQYPSGQGSF	None	2	1579.71	1579.71	790.361	7.3682
A5JSA6	Alpha-gliadin OS=Triticum aestivum GN=Gli-G3 PE=2 SV=1	QQPQQQYPSGQGSF	None	2	1579.72	1579.72	790.362	7.3862
A5JSA6	Alpha-gliadin OS=Triticum aestivum GN=Gli-G3 PE=2 SV=1	RPQQPYPQSQPQY	None	2	1616.78	1616.78	808.893	7.3962
A5JSA6	Alpha-gliadin OS=Triticum aestivum GN=Gli-G3 PE=2 SV=1	RPQQPYPQSQPQY	None	2	1616.78	1616.78	808.895	7.426
A5JSA6	Alpha-gliadin OS=Triticum aestivum GN=Gli-G3 PE=2 SV=1	IPPY	None	1	489.272	489.272	489.272	7.4583
A5JSA6	Alpha-gliadin OS=Triticum aestivum GN=Gli-G3 PE=2 SV=1	IPPYCTIAPVGIFGTN	Carbamidomethyl C(5)	2	1719.88	1719.88	860.443	7.4673
A5JSA6	Alpha-gliadin OS=Triticum aestivum GN=Gli-G3 PE=2 SV=1	IPPYCTIAPVGIF	Carbamidomethyl C(5)	2	1447.77	1447.77	724.387	7.4726
A5JSA6	Alpha-gliadin OS=Triticum aestivum GN=Gli-G3 PE=2 SV=1	QQPQQQYPSGQGSF	None	2	1579.71	1579.71	790.36	7.4726
A5JSA6	Alpha-gliadin OS=Triticum aestivum GN=Gli-G3 PE=2 SV=1	QQPQQQYPSGQGSF	Deamidation Q(*)	2	1580.7	1580.7	790.854	7.4898
A5JSA6	Alpha-gliadin OS=Triticum aestivum GN=Gli-G3 PE=2 SV=1	RPQQPYPQSQPQY	None	2	1616.78	1616.78	808.892	7.5297
A5JSA6	Alpha-gliadin OS=Triticum aestivum GN=Gli-G3 PE=2 SV=1	CTIAPVGIFGTN	Carbamidomethyl C(1)	2	1249.63	1249.63	625.319	7.5582
A5JSA6	Alpha-gliadin OS=Triticum aestivum GN=Gli-G3 PE=2 SV=1	QQPQQQYPSGQGSF	Deamidation Q(*)	2	1580.7	1580.7	790.852	7.5589
A5JSA6	Alpha-gliadin OS=Triticum aestivum GN=Gli-G3 PE=2 SV=1	RPQQPYPQSQPQY	None	2	1616.78	1616.78	808.894	7.5796
A5JSA6	Alpha-gliadin OS=Triticum aestivum GN=Gli-G3 PE=2 SV=1	CTIAPVGIF	Carbamidomethyl C(1)	1	977.514	977.514	977.514	7.5848
A5JSA6	Alpha-gliadin OS=Triticum aestivum GN=Gli-G3 PE=2 SV=1	IPPY	None	1	489.272	489.271	489.272	7.5965
A5JSA6	Alpha-gliadin OS=Triticum aestivum GN=Gli-G3 PE=2 SV=1	IPPY	None	1	489.272	489.271	489.272	7.6148
A5JSA6	Alpha-gliadin OS=Triticum aestivum GN=Gli-G3 PE=2 SV=1	RPQQPYPQSQPQY	None	2	1616.77	1616.77	808.891	7.6367
A5JSA6	Alpha-gliadin OS=Triticum aestivum GN=Gli-G3 PE=2 SV=1	QQPQQQYPSGQGSF	None	2	1579.72	1579.71	790.361	7.6443
A5JSA6	Alpha-gliadin OS=Triticum aestivum GN=Gli-G3 PE=2 SV=1	CTIAPVGIF	Carbamidomethyl C(1)	1	977.513	977.513	977.513	7.6905
A5JSA6	Alpha-gliadin OS=Triticum aestivum GN=Gli-G3 PE=2 SV=1	GSSQVLQQSTY	None	2	1197.58	1197.57	599.292	7.6965
A5JSA6	Alpha-gliadin OS=Triticum aestivum GN=Gli-G3 PE=2 SV=1	IPPY	None	1	489.273	489.272	489.273	7.7591
A5JSA6	Alpha-gliadin OS=Triticum aestivum GN=Gli-G3 PE=2 SV=1	GSSQVLQQSTY	None	2	1197.58	1197.58	599.292	7.7664
A5JSA6	Alpha-gliadin OS=Triticum aestivum GN=Gli-G3 PE=2 SV=1	RPQQPYPQSQPQY	None	2	1616.78	1616.78	808.895	7.776
A5JSA6	Alpha-gliadin OS=Triticum aestivum GN=Gli-G3 PE=2 SV=1	GSSQVLQQSTY	None	2	1197.58	1197.58	599.291	7.789
A5JSA6	Alpha-gliadin OS=Triticum aestivum GN=Gli-G3 PE=2 SV=1	IPPY	None	1	489.272	489.271	489.272	7.85
A5JSA6	Alpha-gliadin OS=Triticum aestivum GN=Gli-G3 PE=2 SV=1	GSSQVLQQSTY	None	2	1197.58	1197.57	599.291	7.8531
A5JSA6	Alpha-gliadin OS=Triticum aestivum GN=Gli-G3 PE=2 SV=1	CTIAPVGIF	Carbamidomethyl C(1)	1	977.514	977.513	977.514	7.8662
A5JSA6	Alpha-gliadin OS=Triticum aestivum GN=Gli-G3 PE=2 SV=1	IPPY	None	1	489.271	489.27	489.271	7.8751
A5JSA6	Alpha-gliadin OS=Triticum aestivum GN=Gli-G3 PE=2 SV=1	IPPY	None	1	489.273	489.271	489.273	7.8831
A5JSA6	Alpha-gliadin OS=Triticum aestivum GN=Gli-G3 PE=2 SV=1	CTIAPVGIF	Carbamidomethyl C(1)	1	977.513	977.513	977.513	7.9085
A5JSA6	Alpha-gliadin OS=Triticum aestivum GN=Gli-G3 PE=2 SV=1	GSSQVLQQSTY	None	2	1197.58	1197.57	599.291	7.9399
A5JSA6	Alpha-gliadin OS=Triticum aestivum GN=Gli-G3 PE=2 SV=1	CTIAPVGIF	Carbamidomethyl C(1)	1	977.513	977.513	977.513	7.9752
A5JSA6	Alpha-gliadin OS=Triticum aestivum GN=Gli-G3 PE=2 SV=1	CTIAPVGIF	Carbamidomethyl C(1)	1	977.514	977.513	977.514	7.9788
A5JSA6	Alpha-gliadin OS=Triticum aestivum GN=Gli-G3 PE=2 SV=1	CTIAPVGIF	Carbamidomethyl C(1)	1	977.514	977.513	977.514	7.979
A5JSA6	Alpha-gliadin OS=Triticum aestivum GN=Gli-G3 PE=2 SV=1	CTIAPVGIF	Carbamidomethyl C(1)	1	977.514	977.512	977.514	8.0144
A5JSA6	Alpha-gliadin OS=Triticum aestivum GN=Gli-G3 PE=2 SV=1	CTIAPVGIFGTN	Carbamidomethyl C(1)	2	1249.63	1249.63	625.317	8.0524
A5JSA6	Alpha-gliadin OS=Triticum aestivum GN=Gli-G3 PE=2 SV=1	CTIAPVGIF	Carbamidomethyl C(1)	1	977.513	977.513	977.513	8.0758
A5JSB7	Alpha-gliadin OS=Triticum aestivum GN=Gli-Z7 PE=2 SV=1	CTIAPVGIFGTN	Carbamidomethyl C(1)	2	1249.63	1249.63	625.319	5.0801
A5JSB7	Alpha-gliadin OS=Triticum aestivum GN=Gli-Z7 PE=2 SV=1	CTIAPVGIFGTN	Carbamidomethyl C(1)	2	1249.63	1249.63	625.32	5.0838
A5JSB7	Alpha-gliadin OS=Triticum aestivum GN=Gli-Z7 PE=2 SV=1	IPPYCTIAPVGIF	Carbamidomethyl C(5)	3	1447.77	1447.77	483.26	5.291
A5JSB7	Alpha-gliadin OS=Triticum aestivum GN=Gli-Z7 PE=2 SV=1	IPPY	None	1	489.274	489.274	489.274	5.3438
A5JSB7	Alpha-gliadin OS=Triticum aestivum GN=Gli-Z7 PE=2 SV=1	CTIAPVGIFGTN	Carbamidomethyl C(1)	2	1249.63	1249.63	625.318	5.4087
A5JSB7	Alpha-gliadin OS=Triticum aestivum GN=Gli-Z7 PE=2 SV=1	EEIRNLALETLPAMCNVY	Carbamidomethyl C(15)	2	2136.02	2136.02	1068.51	5.4148
A5JSB7	Alpha-gliadin OS=Triticum aestivum GN=Gli-Z7 PE=2 SV=1	QPSQQNPQAQGSVQPQQLPQF	None	3	2335.11	2335.11	779.041	5.4238
A5JSB7	Alpha-gliadin OS=Triticum aestivum GN=Gli-Z7 PE=2 SV=1	QLVQQLCCQQLW	Carbamidomethyl C(7);Carbamidomethyl C(8)	2	1603.77	1603.77	802.39	5.4491
A5JSB7	Alpha-gliadin OS=Triticum aestivum GN=Gli-Z7 PE=2 SV=1	CTIAPVGIFGTN	Carbamidomethyl C(1)	2	1249.63	1249.63	625.318	5.4803
A5JSB7	Alpha-gliadin OS=Triticum aestivum GN=Gli-Z7 PE=2 SV=1	RPQQSYPQPQPQY	Deamidation Q(*)	3	1617.77	1617.77	539.927	5.4992
A5JSB7	Alpha-gliadin OS=Triticum aestivum GN=Gli-Z7 PE=2 SV=1	EEIRNLALETLPAMCNVYIPPY	Carbamidomethyl C(15)	3	2606.27	2606.27	869.429	5.5024
A5JSB7	Alpha-gliadin OS=Triticum aestivum GN=Gli-Z7 PE=2 SV=1	IPPYCTIAPVGIF	Carbamidomethyl C(5)	2	1447.76	1447.76	724.386	5.5194
A5JSB7	Alpha-gliadin OS=Triticum aestivum GN=Gli-Z7 PE=2 SV=1	QLVQQLCCQQLW	Carbamidomethyl C(7);Carbamidomethyl C(8)	2	1603.78	1603.78	802.395	5.5199
A5JSB7	Alpha-gliadin OS=Triticum aestivum GN=Gli-Z7 PE=2 SV=1	IPPY	None	1	489.273	489.273	489.273	5.5254
A5JSB7	Alpha-gliadin OS=Triticum aestivum GN=Gli-Z7 PE=2 SV=1	CTIAPVGIF	Carbamidomethyl C(1)	1	977.514	977.514	977.514	5.5301
A5JSB7	Alpha-gliadin OS=Triticum aestivum GN=Gli-Z7 PE=2 SV=1	QPSQQNPQAQGSVQPQQLPQFEEIRNLALETLPAMCNVY	Carbamidomethyl C(36)	4	4452.15	4452.15	1113.79	5.5615
A5JSB7	Alpha-gliadin OS=Triticum aestivum GN=Gli-Z7 PE=2 SV=1	QPSQQNPQAQGSVQPQQLPQF	None	3	2335.14	2335.14	779.052	5.5924
A5JSB7	Alpha-gliadin OS=Triticum aestivum GN=Gli-Z7 PE=2 SV=1	RPQQSYPQPQPQY	None	2	1616.78	1616.78	808.895	5.6035
A5JSB7	Alpha-gliadin OS=Triticum aestivum GN=Gli-Z7 PE=2 SV=1	MKTF	None	1	526.265	526.265	526.265	5.633
A5JSB7	Alpha-gliadin OS=Triticum aestivum GN=Gli-Z7 PE=2 SV=1	QPSQQNPQAQGSVQPQQLPQFEEIRNLALETLPAMCNVY	Carbamidomethyl C(36)	4	4452.14	4452.14	1113.79	5.6365
A5JSB7	Alpha-gliadin OS=Triticum aestivum GN=Gli-Z7 PE=2 SV=1	QLVQQLCCQQLW	Carbamidomethyl C(7);Carbamidomethyl C(8)	2	1603.78	1603.78	802.394	5.6736
A5JSB7	Alpha-gliadin OS=Triticum aestivum GN=Gli-Z7 PE=2 SV=1	EEIRNLALETLPAMCNVYIPPYCTIAPVGIF	Carbamidomethyl C(15);Carbamidomethyl C(23);Oxidation M(14)	3	3580.77	3580.77	1194.26	5.6806
A5JSB7	Alpha-gliadin OS=Triticum aestivum GN=Gli-Z7 PE=2 SV=1	QLVQQLCCQQLW	Carbamidomethyl C(7);Carbamidomethyl C(8)	2	1603.79	1603.79	802.399	5.6919
A5JSB7	Alpha-gliadin OS=Triticum aestivum GN=Gli-Z7 PE=2 SV=1	CTIAPVGIF	Carbamidomethyl C(1)	1	977.515	977.515	977.515	5.7391
A5JSB7	Alpha-gliadin OS=Triticum aestivum GN=Gli-Z7 PE=2 SV=1	IPPYCTIAPVGIF	Carbamidomethyl C(5)	2	1447.77	1447.77	724.39	5.7693
A5JSB7	Alpha-gliadin OS=Triticum aestivum GN=Gli-Z7 PE=2 SV=1	MQLQPFPQPQLPYPQPQLPYPQPQPF	Oxidation M(1)	3	3120.56	3120.56	1040.86	5.7719
A5JSB7	Alpha-gliadin OS=Triticum aestivum GN=Gli-Z7 PE=2 SV=1	CTIAPVGIF	Carbamidomethyl C(1)	1	977.514	977.514	977.514	5.7936
A5JSB7	Alpha-gliadin OS=Triticum aestivum GN=Gli-Z7 PE=2 SV=1	QLVQQLCCQQLW	Carbamidomethyl C(7);Carbamidomethyl C(8)	2	1603.77	1603.77	802.389	5.8146
A5JSB7	Alpha-gliadin OS=Triticum aestivum GN=Gli-Z7 PE=2 SV=1	EEIRNLALETLPAMCNVY	Carbamidomethyl C(15)	3	2136.03	2136.03	712.68	5.8363
A5JSB7	Alpha-gliadin OS=Triticum aestivum GN=Gli-Z7 PE=2 SV=1	QLVQQLCCQQLW	Carbamidomethyl C(7);Carbamidomethyl C(8)	2	1603.77	1603.77	802.389	5.846
A5JSB7	Alpha-gliadin OS=Triticum aestivum GN=Gli-Z7 PE=2 SV=1	QLVQQLCCQQLW	Carbamidomethyl C(7);Carbamidomethyl C(8)	2	1603.8	1603.8	802.404	5.864
A5JSB7	Alpha-gliadin OS=Triticum aestivum GN=Gli-Z7 PE=2 SV=1	EEIRNLALETLPAMCNVYIPPYCTIAPVGIF	Carbamidomethyl C(15);Carbamidomethyl C(23);Oxidation M(14)	3	3580.78	3580.78	1194.26	5.9027
A5JSB7	Alpha-gliadin OS=Triticum aestivum GN=Gli-Z7 PE=2 SV=1	IPPYCTIAPVGIF	Carbamidomethyl C(5)	2	1447.76	1447.76	724.383	5.9742
A5JSB7	Alpha-gliadin OS=Triticum aestivum GN=Gli-Z7 PE=2 SV=1	QLVQQLCCQQLW	Carbamidomethyl C(7);Carbamidomethyl C(8)	2	1603.77	1603.77	802.391	6.0513
A5JSB7	Alpha-gliadin OS=Triticum aestivum GN=Gli-Z7 PE=2 SV=1	CTIAPVGIFGTN	Carbamidomethyl C(1)	2	1249.63	1249.63	625.318	6.08
A5JSB7	Alpha-gliadin OS=Triticum aestivum GN=Gli-Z7 PE=2 SV=1	IPPY	None	1	489.274	489.274	489.274	6.0805
A5JSB7	Alpha-gliadin OS=Triticum aestivum GN=Gli-Z7 PE=2 SV=1	CTIAPVGIF	Carbamidomethyl C(1)	1	977.514	977.514	977.514	6.0914
A5JSB7	Alpha-gliadin OS=Triticum aestivum GN=Gli-Z7 PE=2 SV=1	MKTF	None	1	526.265	526.265	526.265	6.12
A5JSB7	Alpha-gliadin OS=Triticum aestivum GN=Gli-Z7 PE=2 SV=1	EEIRNLALETLPAMCNVYIPPY	Carbamidomethyl C(15)	3	2606.28	2606.28	869.43	6.1278
A5JSB7	Alpha-gliadin OS=Triticum aestivum GN=Gli-Z7 PE=2 SV=1	QPSQQNPQAQGSVQPQQLPQF	None	2	2335.14	2335.14	1168.07	6.1492
A5JSB7	Alpha-gliadin OS=Triticum aestivum GN=Gli-Z7 PE=2 SV=1	IPPYCTIAPVGIF	Carbamidomethyl C(5)	2	1447.77	1447.77	724.389	6.1974
A5JSB7	Alpha-gliadin OS=Triticum aestivum GN=Gli-Z7 PE=2 SV=1	QPSQQNPQAQGSVQPQQLPQF	None	2	2335.14	2335.14	1168.08	6.2148
A5JSB7	Alpha-gliadin OS=Triticum aestivum GN=Gli-Z7 PE=2 SV=1	CTIAPVGIF	Carbamidomethyl C(1)	1	977.514	977.514	977.514	6.2489
A5JSB7	Alpha-gliadin OS=Triticum aestivum GN=Gli-Z7 PE=2 SV=1	IPPY	None	1	489.273	489.273	489.273	6.2551
A5JSB7	Alpha-gliadin OS=Triticum aestivum GN=Gli-Z7 PE=2 SV=1	IPPY	None	1	489.273	489.273	489.273	6.3382
A5JSB7	Alpha-gliadin OS=Triticum aestivum GN=Gli-Z7 PE=2 SV=1	QLVQQLCCQQLW	Carbamidomethyl C(7);Carbamidomethyl C(8)	2	1603.77	1603.77	802.389	6.3397
A5JSB7	Alpha-gliadin OS=Triticum aestivum GN=Gli-Z7 PE=2 SV=1	IPPY	None	1	489.273	489.273	489.273	6.3752
A5JSB7	Alpha-gliadin OS=Triticum aestivum GN=Gli-Z7 PE=2 SV=1	IPPY	None	1	489.273	489.273	489.273	6.3753
A5JSB7	Alpha-gliadin OS=Triticum aestivum GN=Gli-Z7 PE=2 SV=1	IPPY	None	1	489.273	489.273	489.273	6.4177
A5JSB7	Alpha-gliadin OS=Triticum aestivum GN=Gli-Z7 PE=2 SV=1	CTIAPVGIF	Carbamidomethyl C(1)	1	977.514	977.514	977.514	6.4708
A5JSB7	Alpha-gliadin OS=Triticum aestivum GN=Gli-Z7 PE=2 SV=1	CTIAPVGIF	Carbamidomethyl C(1)	1	977.513	977.513	977.513	6.508
A5JSB7	Alpha-gliadin OS=Triticum aestivum GN=Gli-Z7 PE=2 SV=1	IPPY	None	1	489.271	489.271	489.271	6.525
A5JSB7	Alpha-gliadin OS=Triticum aestivum GN=Gli-Z7 PE=2 SV=1	RPQQSYPQPQPQY	None	2	1616.78	1616.78	808.895	6.5417
A5JSB7	Alpha-gliadin OS=Triticum aestivum GN=Gli-Z7 PE=2 SV=1	IPPYCTIAPVGIF	Carbamidomethyl C(5)	2	1447.77	1447.77	724.388	6.542
A5JSB7	Alpha-gliadin OS=Triticum aestivum GN=Gli-Z7 PE=2 SV=1	CTIAPVGIFGTN	Carbamidomethyl C(1)	2	1249.63	1249.63	625.318	6.5743
A5JSB7	Alpha-gliadin OS=Triticum aestivum GN=Gli-Z7 PE=2 SV=1	RPQQSYPQPQPQY	None	2	1616.78	1616.78	808.896	6.6148
A5JSB7	Alpha-gliadin OS=Triticum aestivum GN=Gli-Z7 PE=2 SV=1	RPQQSYPQPQPQY	None	2	1616.78	1616.78	808.893	6.6766
A5JSB7	Alpha-gliadin OS=Triticum aestivum GN=Gli-Z7 PE=2 SV=1	RPQQSYPQPQPQY	None	2	1616.78	1616.78	808.895	6.6974
A5JSB7	Alpha-gliadin OS=Triticum aestivum GN=Gli-Z7 PE=2 SV=1	RPQQSYPQPQPQY	None	2	1616.78	1616.78	808.896	6.7345
A5JSB7	Alpha-gliadin OS=Triticum aestivum GN=Gli-Z7 PE=2 SV=1	RPQQSYPQPQPQY	None	2	1616.78	1616.78	808.894	6.7441
A5JSB7	Alpha-gliadin OS=Triticum aestivum GN=Gli-Z7 PE=2 SV=1	RPQQSYPQPQPQY	None	2	1616.78	1616.78	808.894	6.7542
A5JSB7	Alpha-gliadin OS=Triticum aestivum GN=Gli-Z7 PE=2 SV=1	IPPY	None	1	489.273	489.273	489.273	6.8222
A5JSB7	Alpha-gliadin OS=Triticum aestivum GN=Gli-Z7 PE=2 SV=1	IPPYCTIAPVGIF	Carbamidomethyl C(5)	2	1447.77	1447.77	724.387	6.84
A5JSB7	Alpha-gliadin OS=Triticum aestivum GN=Gli-Z7 PE=2 SV=1	IPPYCTIAPVGIFGTN	Carbamidomethyl C(5)	2	1719.88	1719.88	860.444	6.844
A5JSB7	Alpha-gliadin OS=Triticum aestivum GN=Gli-Z7 PE=2 SV=1	RPQQSYPQPQPQY	None	2	1616.78	1616.78	808.894	6.8781
A5JSB7	Alpha-gliadin OS=Triticum aestivum GN=Gli-Z7 PE=2 SV=1	CTIAPVGIFGTN	Carbamidomethyl C(1)	2	1249.63	1249.63	625.318	6.9084
A5JSB7	Alpha-gliadin OS=Triticum aestivum GN=Gli-Z7 PE=2 SV=1	CTIAPVGIF	Carbamidomethyl C(1)	1	977.514	977.514	977.514	6.9195
A5JSB7	Alpha-gliadin OS=Triticum aestivum GN=Gli-Z7 PE=2 SV=1	RPQQSYPQPQPQY	None	2	1616.78	1616.78	808.895	7.0445
A5JSB7	Alpha-gliadin OS=Triticum aestivum GN=Gli-Z7 PE=2 SV=1	RPQQSYPQPQPQY	None	2	1616.79	1616.78	808.896	7.1059
A5JSB7	Alpha-gliadin OS=Triticum aestivum GN=Gli-Z7 PE=2 SV=1	IPPY	None	1	489.273	489.273	489.273	7.1067
A5JSB7	Alpha-gliadin OS=Triticum aestivum GN=Gli-Z7 PE=2 SV=1	IPPYCTIAPVGIF	Carbamidomethyl C(5)	2	1447.76	1447.76	724.386	7.1245
A5JSB7	Alpha-gliadin OS=Triticum aestivum GN=Gli-Z7 PE=2 SV=1	IPPYCTIAPVGIFGTN	Carbamidomethyl C(5)	2	1719.88	1719.88	860.444	7.139
A5JSB7	Alpha-gliadin OS=Triticum aestivum GN=Gli-Z7 PE=2 SV=1	CTIAPVGIFGTN	Carbamidomethyl C(1)	2	1249.63	1249.63	625.317	7.1439
A5JSB7	Alpha-gliadin OS=Triticum aestivum GN=Gli-Z7 PE=2 SV=1	IPPYCTIAPVGIF	Carbamidomethyl C(5)	2	1447.76	1447.76	724.386	7.1746
A5JSB7	Alpha-gliadin OS=Triticum aestivum GN=Gli-Z7 PE=2 SV=1	IPPY	None	1	489.272	489.272	489.272	7.2018
A5JSB7	Alpha-gliadin OS=Triticum aestivum GN=Gli-Z7 PE=2 SV=1	RPQQSYPQPQPQY	None	2	1616.78	1616.78	808.894	7.253
A5JSB7	Alpha-gliadin OS=Triticum aestivum GN=Gli-Z7 PE=2 SV=1	RPQQSYPQPQPQY	None	2	1616.78	1616.78	808.896	7.267
A5JSB7	Alpha-gliadin OS=Triticum aestivum GN=Gli-Z7 PE=2 SV=1	CTIAPVGIF	Carbamidomethyl C(1)	1	977.512	977.512	977.512	7.3354
A5JSB7	Alpha-gliadin OS=Triticum aestivum GN=Gli-Z7 PE=2 SV=1	CTIAPVGIF	Carbamidomethyl C(1)	1	977.514	977.514	977.514	7.3532
A5JSB7	Alpha-gliadin OS=Triticum aestivum GN=Gli-Z7 PE=2 SV=1	IPPY	None	1	489.272	489.272	489.272	7.4583
A5JSB7	Alpha-gliadin OS=Triticum aestivum GN=Gli-Z7 PE=2 SV=1	IPPYCTIAPVGIFGTN	Carbamidomethyl C(5)	2	1719.88	1719.88	860.443	7.4673
A5JSB7	Alpha-gliadin OS=Triticum aestivum GN=Gli-Z7 PE=2 SV=1	IPPYCTIAPVGIF	Carbamidomethyl C(5)	2	1447.77	1447.77	724.387	7.4726
A5JSB7	Alpha-gliadin OS=Triticum aestivum GN=Gli-Z7 PE=2 SV=1	CTIAPVGIFGTN	Carbamidomethyl C(1)	2	1249.63	1249.63	625.319	7.5582
A5JSB7	Alpha-gliadin OS=Triticum aestivum GN=Gli-Z7 PE=2 SV=1	CTIAPVGIF	Carbamidomethyl C(1)	1	977.514	977.514	977.514	7.5848
A5JSB7	Alpha-gliadin OS=Triticum aestivum GN=Gli-Z7 PE=2 SV=1	IPPY	None	1	489.272	489.271	489.272	7.5965
A5JSB7	Alpha-gliadin OS=Triticum aestivum GN=Gli-Z7 PE=2 SV=1	IPPY	None	1	489.272	489.271	489.272	7.6148
A5JSB7	Alpha-gliadin OS=Triticum aestivum GN=Gli-Z7 PE=2 SV=1	CTIAPVGIF	Carbamidomethyl C(1)	1	977.513	977.513	977.513	7.6905
A5JSB7	Alpha-gliadin OS=Triticum aestivum GN=Gli-Z7 PE=2 SV=1	IPPY	None	1	489.273	489.272	489.273	7.7591
A5JSB7	Alpha-gliadin OS=Triticum aestivum GN=Gli-Z7 PE=2 SV=1	IPPY	None	1	489.272	489.271	489.272	7.85
A5JSB7	Alpha-gliadin OS=Triticum aestivum GN=Gli-Z7 PE=2 SV=1	CTIAPVGIF	Carbamidomethyl C(1)	1	977.514	977.513	977.514	7.8662
A5JSB7	Alpha-gliadin OS=Triticum aestivum GN=Gli-Z7 PE=2 SV=1	IPPY	None	1	489.271	489.27	489.271	7.8751
A5JSB7	Alpha-gliadin OS=Triticum aestivum GN=Gli-Z7 PE=2 SV=1	IPPY	None	1	489.273	489.271	489.273	7.8831
A5JSB7	Alpha-gliadin OS=Triticum aestivum GN=Gli-Z7 PE=2 SV=1	CTIAPVGIF	Carbamidomethyl C(1)	1	977.513	977.513	977.513	7.9085
A5JSB7	Alpha-gliadin OS=Triticum aestivum GN=Gli-Z7 PE=2 SV=1	CTIAPVGIF	Carbamidomethyl C(1)	1	977.513	977.513	977.513	7.9752
A5JSB7	Alpha-gliadin OS=Triticum aestivum GN=Gli-Z7 PE=2 SV=1	CTIAPVGIF	Carbamidomethyl C(1)	1	977.514	977.513	977.514	7.9788
A5JSB7	Alpha-gliadin OS=Triticum aestivum GN=Gli-Z7 PE=2 SV=1	CTIAPVGIF	Carbamidomethyl C(1)	1	977.514	977.513	977.514	7.979
A5JSB7	Alpha-gliadin OS=Triticum aestivum GN=Gli-Z7 PE=2 SV=1	CTIAPVGIF	Carbamidomethyl C(1)	1	977.514	977.512	977.514	8.0144
A5JSB7	Alpha-gliadin OS=Triticum aestivum GN=Gli-Z7 PE=2 SV=1	CTIAPVGIFGTN	Carbamidomethyl C(1)	2	1249.63	1249.63	625.317	8.0524
A5JSB7	Alpha-gliadin OS=Triticum aestivum GN=Gli-Z7 PE=2 SV=1	CTIAPVGIF	Carbamidomethyl C(1)	1	977.513	977.513	977.513	8.0758
B2LS34	Low molecular weight glutenin subunit OS=Triticum aestivum GN=LMW-m1 PE=4 SV=1	SQQQPPFWQQQPPF	Deamidation Q(*);Deamidation Q(*)	2	1744.8	1744.8	872.904	5.0016
B2LS34	Low molecular weight glutenin subunit OS=Triticum aestivum GN=LMW-m1 PE=4 SV=1	SQQQPPFWQQQPPF	Deamidation Q(*);Deamidation Q(*)	2	1744.8	1744.8	872.902	5.0077
B2LS34	Low molecular weight glutenin subunit OS=Triticum aestivum GN=LMW-m1 PE=4 SV=1	ALLAVAATSAIAQMETRCIPGLERPW	Carbamidomethyl C(18)	3	2825.41	2825.41	942.474	5.0269
B2LS34	Low molecular weight glutenin subunit OS=Triticum aestivum GN=LMW-m1 PE=4 SV=1	MKTFLVF	None	2	885.487	885.487	443.247	5.0291
B2LS34	Low molecular weight glutenin subunit OS=Triticum aestivum GN=LMW-m1 PE=4 SV=1	SQQQPPFWQQQPPF	Deamidation Q(*)	2	1743.81	1743.81	872.407	5.0385
B2LS34	Low molecular weight glutenin subunit OS=Triticum aestivum GN=LMW-m1 PE=4 SV=1	SQQQPIPPQQPPF	None	2	1491.76	1491.76	746.384	5.041
B2LS34	Low molecular weight glutenin subunit OS=Triticum aestivum GN=LMW-m1 PE=4 SV=1	WQQQPPF	None	1	930.454	930.454	930.454	5.0535
B2LS34	Low molecular weight glutenin subunit OS=Triticum aestivum GN=LMW-m1 PE=4 SV=1	SQQQPPFWQQQPPF	Deamidation Q(*)	2	1743.81	1743.81	872.409	5.0705
B2LS34	Low molecular weight glutenin subunit OS=Triticum aestivum GN=LMW-m1 PE=4 SV=1	SQQQPIPPQQPPF	Deamidation Q(*)	2	1492.75	1492.75	746.876	5.0757
B2LS34	Low molecular weight glutenin subunit OS=Triticum aestivum GN=LMW-m1 PE=4 SV=1	SQQQPPFWQQQPPF	Deamidation Q(*);Deamidation Q(*)	2	1744.79	1744.79	872.899	5.0779
B2LS34	Low molecular weight glutenin subunit OS=Triticum aestivum GN=LMW-m1 PE=4 SV=1	MKTFLVF	None	2	885.485	885.484	443.246	5.1028
B2LS34	Low molecular weight glutenin subunit OS=Triticum aestivum GN=LMW-m1 PE=4 SV=1	QQQPPF	None	1	744.369	744.369	744.369	5.1121
B2LS34	Low molecular weight glutenin subunit OS=Triticum aestivum GN=LMW-m1 PE=4 SV=1	SQQQQLVLPQQPPF	None	2	1637.82	1637.82	819.415	5.1275
B2LS34	Low molecular weight glutenin subunit OS=Triticum aestivum GN=LMW-m1 PE=4 SV=1	SQQQQLFPQQPSFSQQQPPFW	Deamidation Q(*);Deamidation Q(*)	3	2563.2	2563.2	855.07	5.1401
B2LS34	Low molecular weight glutenin subunit OS=Triticum aestivum GN=LMW-m1 PE=4 SV=1	SQQQPPFWQQQPPF	Deamidation Q(*)	2	1743.81	1743.81	872.41	5.143
B2LS34	Low molecular weight glutenin subunit OS=Triticum aestivum GN=LMW-m1 PE=4 SV=1	SQQQQLVLPQQPPF	Deamidation Q(*);Deamidation Q(*);Deamidation Q(*)	3	1640.82	1640.82	547.612	5.145
B2LS34	Low molecular weight glutenin subunit OS=Triticum aestivum GN=LMW-m1 PE=4 SV=1	SQQQQLVLPQQPPF	None	2	1637.83	1637.83	819.418	5.1465
B2LS34	Low molecular weight glutenin subunit OS=Triticum aestivum GN=LMW-m1 PE=4 SV=1	MKTFLVF	None	2	885.485	885.484	443.246	5.1509
B2LS34	Low molecular weight glutenin subunit OS=Triticum aestivum GN=LMW-m1 PE=4 SV=1	SQQQQLVLPQQPPF	None	2	1637.86	1637.86	819.436	5.1534
B2LS34	Low molecular weight glutenin subunit OS=Triticum aestivum GN=LMW-m1 PE=4 SV=1	SQQQPPFWQQQPPF	Deamidation Q(*)	2	1743.81	1743.81	872.408	5.1636
B2LS34	Low molecular weight glutenin subunit OS=Triticum aestivum GN=LMW-m1 PE=4 SV=1	SQQQQLFPQQPSFSQQQPPFW	Deamidation Q(*);Deamidation Q(*)	3	2563.18	2563.18	855.066	5.1913
B2LS34	Low molecular weight glutenin subunit OS=Triticum aestivum GN=LMW-m1 PE=4 SV=1	WQQQPPFSQQQPIPPQQPPF	Deamidation Q(16);Deamidation Q(17)	2	2405.15	2405.14	1203.08	5.1986
B2LS34	Low molecular weight glutenin subunit OS=Triticum aestivum GN=LMW-m1 PE=4 SV=1	WQQQPPF	None	2	930.448	930.448	465.728	5.2121
B2LS34	Low molecular weight glutenin subunit OS=Triticum aestivum GN=LMW-m1 PE=4 SV=1	QQQPPF	None	1	744.371	744.371	744.371	5.2281
B2LS34	Low molecular weight glutenin subunit OS=Triticum aestivum GN=LMW-m1 PE=4 SV=1	SQQQPPFWQQQPPF	Deamidation Q(*)	2	1743.81	1743.81	872.408	5.2305
B2LS34	Low molecular weight glutenin subunit OS=Triticum aestivum GN=LMW-m1 PE=4 SV=1	RTTTSVPF	None	2	908.488	908.488	454.748	5.2503
B2LS34	Low molecular weight glutenin subunit OS=Triticum aestivum GN=LMW-m1 PE=4 SV=1	SQQQPPFWQQQPPF	Deamidation Q(*)	2	1743.81	1743.81	872.409	5.2637
B2LS34	Low molecular weight glutenin subunit OS=Triticum aestivum GN=LMW-m1 PE=4 SV=1	SQQQQLVLPQQPPF	None	2	1637.86	1637.86	819.435	5.3077
B2LS34	Low molecular weight glutenin subunit OS=Triticum aestivum GN=LMW-m1 PE=4 SV=1	SQQQQLVLPQQPPF	None	2	1637.86	1637.86	819.435	5.3243
B2LS34	Low molecular weight glutenin subunit OS=Triticum aestivum GN=LMW-m1 PE=4 SV=1	SQQQPPFWQQQPPF	Deamidation Q(4);Deamidation Q(9)	2	1744.8	1744.8	872.903	5.3345
B2LS34	Low molecular weight glutenin subunit OS=Triticum aestivum GN=LMW-m1 PE=4 SV=1	SQQQQLFPQQPSF	None	2	1562.8	1562.8	781.902	5.3428
B2LS34	Low molecular weight glutenin subunit OS=Triticum aestivum GN=LMW-m1 PE=4 SV=1	MKTFLVF	None	2	885.487	885.486	443.247	5.3601
B2LS34	Low molecular weight glutenin subunit OS=Triticum aestivum GN=LMW-m1 PE=4 SV=1	QQQPLPPQQTFPQQPLF	None	2	2021.99	2021.99	1011.5	5.3838
B2LS34	Low molecular weight glutenin subunit OS=Triticum aestivum GN=LMW-m1 PE=4 SV=1	SQQQQLFPQQPSFSQQQPPFW	Deamidation Q(5);Deamidation Q(17)	3	2563.19	2563.19	855.067	5.4049
B2LS34	Low molecular weight glutenin subunit OS=Triticum aestivum GN=LMW-m1 PE=4 SV=1	QQQPPF	None	1	744.368	744.368	744.368	5.41
B2LS34	Low molecular weight glutenin subunit OS=Triticum aestivum GN=LMW-m1 PE=4 SV=1	SQQQQLFPQQPSFSQQQPPFW	Deamidation Q(*);Deamidation Q(*)	3	2563.19	2563.19	855.069	5.4136
B2LS34	Low molecular weight glutenin subunit OS=Triticum aestivum GN=LMW-m1 PE=4 SV=1	SQQQPPFWQQQPPF	Deamidation Q(*);Deamidation Q(*)	2	1744.8	1744.8	872.905	5.4609
B2LS34	Low molecular weight glutenin subunit OS=Triticum aestivum GN=LMW-m1 PE=4 SV=1	SQQQPPFWQQQPPF	Deamidation Q(*);Deamidation Q(*)	2	1744.79	1744.79	872.899	5.4792
B2LS34	Low molecular weight glutenin subunit OS=Triticum aestivum GN=LMW-m1 PE=4 SV=1	SQQQPIPPQQPPF	None	2	1491.76	1491.76	746.382	5.52
B2LS34	Low molecular weight glutenin subunit OS=Triticum aestivum GN=LMW-m1 PE=4 SV=1	WQQQPPF	None	2	930.449	930.449	465.728	5.5296
B2LS34	Low molecular weight glutenin subunit OS=Triticum aestivum GN=LMW-m1 PE=4 SV=1	SQQQQLVLPQQPPF	None	2	1637.82	1637.82	819.415	5.5469
B2LS34	Low molecular weight glutenin subunit OS=Triticum aestivum GN=LMW-m1 PE=4 SV=1	SQQQQLFPQQPSFSQQQPPF	Deamidation Q(4);Deamidation Q(5)	3	2377.11	2377.11	793.042	5.5765
B2LS34	Low molecular weight glutenin subunit OS=Triticum aestivum GN=LMW-m1 PE=4 SV=1	SQQQPPFWQQQPPF	Deamidation Q(*);Deamidation Q(*)	2	1744.8	1744.8	872.902	5.5866
B2LS34	Low molecular weight glutenin subunit OS=Triticum aestivum GN=LMW-m1 PE=4 SV=1	SQQQQLFPQQPSFSQQQPPFW	Deamidation Q(*);Deamidation Q(*)	3	2563.19	2563.19	855.067	5.608
B2LS34	Low molecular weight glutenin subunit OS=Triticum aestivum GN=LMW-m1 PE=4 SV=1	RTTTSVPFDVGTGVGAY	None	3	1727.84	1727.84	576.619	5.6125
B2LS34	Low molecular weight glutenin subunit OS=Triticum aestivum GN=LMW-m1 PE=4 SV=1	SQQQPPF	None	2	831.402	831.402	416.204	5.6216
B2LS34	Low molecular weight glutenin subunit OS=Triticum aestivum GN=LMW-m1 PE=4 SV=1	SQQQPIPPQQPPF	Deamidation Q(*)	2	1492.75	1492.74	746.876	5.6316
B2LS34	Low molecular weight glutenin subunit OS=Triticum aestivum GN=LMW-m1 PE=4 SV=1	MKTF	None	1	526.265	526.265	526.265	5.633
B2LS34	Low molecular weight glutenin subunit OS=Triticum aestivum GN=LMW-m1 PE=4 SV=1	SQQQQLVLPQQPPF	Deamidation Q(*);Deamidation Q(*);Deamidation Q(*)	3	1640.82	1640.82	547.611	5.6524
B2LS34	Low molecular weight glutenin subunit OS=Triticum aestivum GN=LMW-m1 PE=4 SV=1	SQQQPPFW	None	2	1017.48	1017.48	509.244	5.6575
B2LS34	Low molecular weight glutenin subunit OS=Triticum aestivum GN=LMW-m1 PE=4 SV=1	SQQQPPFWQQQPPF	Deamidation Q(10);Deamidation Q(11)	2	1744.8	1744.8	872.902	5.6745
B2LS34	Low molecular weight glutenin subunit OS=Triticum aestivum GN=LMW-m1 PE=4 SV=1	WQQQPPF	None	2	930.451	930.45	465.729	5.7023
B2LS34	Low molecular weight glutenin subunit OS=Triticum aestivum GN=LMW-m1 PE=4 SV=1	SQQQPPFWQQQPPF	Deamidation Q(2)	2	1743.81	1743.81	872.408	5.7224
B2LS34	Low molecular weight glutenin subunit OS=Triticum aestivum GN=LMW-m1 PE=4 SV=1	WQQQPPF	None	2	930.45	930.448	465.728	5.7358
B2LS34	Low molecular weight glutenin subunit OS=Triticum aestivum GN=LMW-m1 PE=4 SV=1	SQQQPPFWQQQPPF	Deamidation Q(*)	2	1743.81	1743.81	872.409	5.7424
B2LS34	Low molecular weight glutenin subunit OS=Triticum aestivum GN=LMW-m1 PE=4 SV=1	SQQQPPFWQQQPPF	Deamidation Q(11)	3	1743.81	1743.81	581.942	5.7627
B2LS34	Low molecular weight glutenin subunit OS=Triticum aestivum GN=LMW-m1 PE=4 SV=1	SQQQPIPPQQPPF	None	2	1491.76	1491.76	746.382	5.7699
B2LS34	Low molecular weight glutenin subunit OS=Triticum aestivum GN=LMW-m1 PE=4 SV=1	SQQQQLFPQQPSFSQQQPPFW	Deamidation Q(*);Deamidation Q(*)	3	2563.19	2563.19	855.069	5.7773
B2LS34	Low molecular weight glutenin subunit OS=Triticum aestivum GN=LMW-m1 PE=4 SV=1	WQQQPPF	None	2	930.449	930.448	465.728	5.7945
B2LS34	Low molecular weight glutenin subunit OS=Triticum aestivum GN=LMW-m1 PE=4 SV=1	SQQQQLFPQQPSF	None	2	1562.76	1562.76	781.884	5.8173
B2LS34	Low molecular weight glutenin subunit OS=Triticum aestivum GN=LMW-m1 PE=4 SV=1	QQQPPF	None	1	744.37	744.37	744.37	5.8189
B2LS34	Low molecular weight glutenin subunit OS=Triticum aestivum GN=LMW-m1 PE=4 SV=1	MKTFLVF	None	2	885.483	885.481	443.245	5.8216
B2LS34	Low molecular weight glutenin subunit OS=Triticum aestivum GN=LMW-m1 PE=4 SV=1	SQQQQLFPQQPSFSQQQPPFW	Deamidation Q(5);Deamidation Q(9)	3	2563.18	2563.18	855.066	5.8229
B2LS34	Low molecular weight glutenin subunit OS=Triticum aestivum GN=LMW-m1 PE=4 SV=1	RTTTSVPF	None	2	908.486	908.486	454.747	5.8352
B2LS34	Low molecular weight glutenin subunit OS=Triticum aestivum GN=LMW-m1 PE=4 SV=1	SQQQQLFPQQPSFSQQQPPFW	Deamidation Q(9);Deamidation Q(10)	3	2563.19	2563.19	855.067	5.854
B2LS34	Low molecular weight glutenin subunit OS=Triticum aestivum GN=LMW-m1 PE=4 SV=1	SQQQPPFW	None	2	1017.48	1017.48	509.245	5.8659
B2LS34	Low molecular weight glutenin subunit OS=Triticum aestivum GN=LMW-m1 PE=4 SV=1	SQQQPPFWQQQPPF	Deamidation Q(*)	2	1743.8	1743.8	872.406	5.8684
B2LS34	Low molecular weight glutenin subunit OS=Triticum aestivum GN=LMW-m1 PE=4 SV=1	SQQQPPFWQQQPPF	Deamidation Q(*)	2	1743.8	1743.8	872.405	5.8888
B2LS34	Low molecular weight glutenin subunit OS=Triticum aestivum GN=LMW-m1 PE=4 SV=1	RTTTSVPF	None	2	908.487	908.487	454.747	5.9073
B2LS34	Low molecular weight glutenin subunit OS=Triticum aestivum GN=LMW-m1 PE=4 SV=1	SQQQQLFPQQPSFSQQQPPFW	Deamidation Q(*);Deamidation Q(*)	3	2563.19	2563.19	855.068	5.9145
B2LS34	Low molecular weight glutenin subunit OS=Triticum aestivum GN=LMW-m1 PE=4 SV=1	RTTTSVPF	None	2	908.487	908.487	454.747	5.9335
B2LS34	Low molecular weight glutenin subunit OS=Triticum aestivum GN=LMW-m1 PE=4 SV=1	SQQQQLFPQQPSFSQQQPPF	None	3	2375.14	2375.14	792.386	5.9423
B2LS34	Low molecular weight glutenin subunit OS=Triticum aestivum GN=LMW-m1 PE=4 SV=1	SQQQQLFPQQPSFSQQQPPFW	Deamidation Q(*);Deamidation Q(*)	3	2563.19	2563.19	855.067	5.9674
B2LS34	Low molecular weight glutenin subunit OS=Triticum aestivum GN=LMW-m1 PE=4 SV=1	RTTTSVPF	None	2	908.487	908.487	454.747	5.9748
B2LS34	Low molecular weight glutenin subunit OS=Triticum aestivum GN=LMW-m1 PE=4 SV=1	SQQQQLFPQQPSFSQQQPPFW	Deamidation Q(9);Deamidation Q(10)	3	2563.18	2563.18	855.066	6.0102
B2LS34	Low molecular weight glutenin subunit OS=Triticum aestivum GN=LMW-m1 PE=4 SV=1	QQQPPF	None	1	744.37	744.37	744.37	6.0336
B2LS34	Low molecular weight glutenin subunit OS=Triticum aestivum GN=LMW-m1 PE=4 SV=1	SQQQQLFPQQPSFSQQQPPFW	Deamidation Q(*);Deamidation Q(*)	3	2563.19	2563.19	855.067	6.0473
B2LS34	Low molecular weight glutenin subunit OS=Triticum aestivum GN=LMW-m1 PE=4 SV=1	SQQQQLFPQQPSFSQQQPPF	None	3	2375.14	2375.14	792.386	6.0482
B2LS34	Low molecular weight glutenin subunit OS=Triticum aestivum GN=LMW-m1 PE=4 SV=1	SQQQQLFPQQPSF	None	2	1562.76	1562.76	781.884	6.0642
B2LS34	Low molecular weight glutenin subunit OS=Triticum aestivum GN=LMW-m1 PE=4 SV=1	QQQPPF	None	1	744.369	744.369	744.369	6.0654
B2LS34	Low molecular weight glutenin subunit OS=Triticum aestivum GN=LMW-m1 PE=4 SV=1	QQQPPF	None	1	744.371	744.371	744.371	6.0725
B2LS34	Low molecular weight glutenin subunit OS=Triticum aestivum GN=LMW-m1 PE=4 SV=1	SQQQQLFPQQPSF	None	2	1562.76	1562.76	781.885	6.0763
B2LS34	Low molecular weight glutenin subunit OS=Triticum aestivum GN=LMW-m1 PE=4 SV=1	SQQQQLFPQQPSFSQQQPPFW	Deamidation Q(10);Deamidation Q(17)	3	2563.19	2563.19	855.067	6.0839
B2LS34	Low molecular weight glutenin subunit OS=Triticum aestivum GN=LMW-m1 PE=4 SV=1	SQQQQLFPQQPSF	None	2	1562.76	1562.76	781.883	6.1097
B2LS34	Low molecular weight glutenin subunit OS=Triticum aestivum GN=LMW-m1 PE=4 SV=1	SQQQPPFWQQQPPF	None	2	1742.83	1742.83	871.92	6.111
B2LS34	Low molecular weight glutenin subunit OS=Triticum aestivum GN=LMW-m1 PE=4 SV=1	SQQQQLFPQQPSF	None	2	1562.76	1562.76	781.885	6.1163
B2LS34	Low molecular weight glutenin subunit OS=Triticum aestivum GN=LMW-m1 PE=4 SV=1	RTTTSVPF	None	2	908.485	908.485	454.746	6.1247
B2LS34	Low molecular weight glutenin subunit OS=Triticum aestivum GN=LMW-m1 PE=4 SV=1	QQQPPF	None	1	744.37	744.37	744.37	6.138
B2LS34	Low molecular weight glutenin subunit OS=Triticum aestivum GN=LMW-m1 PE=4 SV=1	RTTTSVPF	None	2	908.486	908.486	454.747	6.1382
B2LS34	Low molecular weight glutenin subunit OS=Triticum aestivum GN=LMW-m1 PE=4 SV=1	SQQQPPFWQQQPPF	None	2	1742.83	1742.83	871.919	6.1598
B2LS34	Low molecular weight glutenin subunit OS=Triticum aestivum GN=LMW-m1 PE=4 SV=1	EAIRAIIY	None	2	948.553	948.552	474.78	6.161
B2LS34	Low molecular weight glutenin subunit OS=Triticum aestivum GN=LMW-m1 PE=4 SV=1	QQQPPF	None	1	744.369	744.369	744.369	6.1674
B2LS34	Low molecular weight glutenin subunit OS=Triticum aestivum GN=LMW-m1 PE=4 SV=1	QQQPPF	None	1	744.368	744.368	744.368	6.1733
B2LS34	Low molecular weight glutenin subunit OS=Triticum aestivum GN=LMW-m1 PE=4 SV=1	RTTTSVPF	None	2	908.487	908.487	454.747	6.174
B2LS34	Low molecular weight glutenin subunit OS=Triticum aestivum GN=LMW-m1 PE=4 SV=1	SQQQQLFPQQPSFSQQQPPF	None	3	2375.14	2375.14	792.385	6.1771
B2LS34	Low molecular weight glutenin subunit OS=Triticum aestivum GN=LMW-m1 PE=4 SV=1	SQQQQLFPQQPSFSQQQPPF	None	3	2375.14	2375.14	792.386	6.1786
B2LS34	Low molecular weight glutenin subunit OS=Triticum aestivum GN=LMW-m1 PE=4 SV=1	SQQQQLFPQQPSF	None	2	1562.76	1562.76	781.885	6.1788
B2LS34	Low molecular weight glutenin subunit OS=Triticum aestivum GN=LMW-m1 PE=4 SV=1	WQQQPPF	None	2	930.45	930.449	465.729	6.1806
B2LS34	Low molecular weight glutenin subunit OS=Triticum aestivum GN=LMW-m1 PE=4 SV=1	SQQQPPFW	None	2	1017.48	1017.48	509.245	6.1882
B2LS34	Low molecular weight glutenin subunit OS=Triticum aestivum GN=LMW-m1 PE=4 SV=1	RTTTSVPF	None	2	908.485	908.485	454.746	6.212
B2LS34	Low molecular weight glutenin subunit OS=Triticum aestivum GN=LMW-m1 PE=4 SV=1	QQQPPF	None	1	744.369	744.369	744.369	6.2125
B2LS34	Low molecular weight glutenin subunit OS=Triticum aestivum GN=LMW-m1 PE=4 SV=1	SQQQQLFPQQPSFSQQQPPF	None	3	2375.15	2375.15	792.387	6.2154
B2LS34	Low molecular weight glutenin subunit OS=Triticum aestivum GN=LMW-m1 PE=4 SV=1	SQQQQLFPQQPSF	None	2	1562.76	1562.76	781.885	6.2336
B2LS34	Low molecular weight glutenin subunit OS=Triticum aestivum GN=LMW-m1 PE=4 SV=1	SQQQQLFPQQPSF	None	2	1562.76	1562.76	781.885	6.2366
B2LS34	Low molecular weight glutenin subunit OS=Triticum aestivum GN=LMW-m1 PE=4 SV=1	SQQQQLFPQQPSFSQQQPPF	None	3	2375.14	2375.14	792.384	6.2719
B2LS34	Low molecular weight glutenin subunit OS=Triticum aestivum GN=LMW-m1 PE=4 SV=1	RTTTSVPF	None	2	908.486	908.486	454.747	6.2844
B2LS34	Low molecular weight glutenin subunit OS=Triticum aestivum GN=LMW-m1 PE=4 SV=1	EAIRAIIY	None	2	948.553	948.551	474.78	6.3016
B2LS34	Low molecular weight glutenin subunit OS=Triticum aestivum GN=LMW-m1 PE=4 SV=1	RTTTSVPF	None	2	908.486	908.486	454.747	6.305
B2LS34	Low molecular weight glutenin subunit OS=Triticum aestivum GN=LMW-m1 PE=4 SV=1	SQQQPPF	None	2	831.4	831.4	416.204	6.3051
B2LS34	Low molecular weight glutenin subunit OS=Triticum aestivum GN=LMW-m1 PE=4 SV=1	SQQQPPFWQQQPPF	None	2	1742.83	1742.83	871.918	6.3075
B2LS34	Low molecular weight glutenin subunit OS=Triticum aestivum GN=LMW-m1 PE=4 SV=1	SQQQQLFPQQPSFSQQQPPF	None	3	2375.15	2375.15	792.387	6.3146
B2LS34	Low molecular weight glutenin subunit OS=Triticum aestivum GN=LMW-m1 PE=4 SV=1	SQQQQLFPQQPSF	None	2	1562.76	1562.76	781.885	6.3171
B2LS34	Low molecular weight glutenin subunit OS=Triticum aestivum GN=LMW-m1 PE=4 SV=1	SQQQPPF	None	2	831.403	831.403	416.205	6.3174
B2LS34	Low molecular weight glutenin subunit OS=Triticum aestivum GN=LMW-m1 PE=4 SV=1	SQQQQLFPQQPSF	None	2	1562.76	1562.76	781.884	6.3309
B2LS34	Low molecular weight glutenin subunit OS=Triticum aestivum GN=LMW-m1 PE=4 SV=1	QQQPPF	None	1	744.368	744.367	744.368	6.3525
B2LS34	Low molecular weight glutenin subunit OS=Triticum aestivum GN=LMW-m1 PE=4 SV=1	SQQQPPFWQQQPPF	None	2	1742.83	1742.83	871.921	6.378
B2LS34	Low molecular weight glutenin subunit OS=Triticum aestivum GN=LMW-m1 PE=4 SV=1	SQQQQLFPQQPSFSQQQPPFW	Deamidation Q(16);Deamidation Q(17)	3	2563.19	2563.19	855.068	6.4007
B2LS34	Low molecular weight glutenin subunit OS=Triticum aestivum GN=LMW-m1 PE=4 SV=1	QQQPPF	None	1	744.368	744.366	744.368	6.4507
B2LS34	Low molecular weight glutenin subunit OS=Triticum aestivum GN=LMW-m1 PE=4 SV=1	EAIRAIIY	None	2	948.552	948.551	474.78	6.4553
B2LS34	Low molecular weight glutenin subunit OS=Triticum aestivum GN=LMW-m1 PE=4 SV=1	DVGTGVGAY	None	1	838.396	838.395	838.396	6.458
B2LS34	Low molecular weight glutenin subunit OS=Triticum aestivum GN=LMW-m1 PE=4 SV=1	SQQQPPFWQQQPPF	None	2	1742.83	1742.83	871.919	6.4703
B2LS34	Low molecular weight glutenin subunit OS=Triticum aestivum GN=LMW-m1 PE=4 SV=1	SQQQQLFPQQPSFSQQQPPF	None	3	2375.14	2375.14	792.386	6.5026
B2LS34	Low molecular weight glutenin subunit OS=Triticum aestivum GN=LMW-m1 PE=4 SV=1	SQQQPPF	None	2	831.402	831.402	416.205	6.5089
B2LS34	Low molecular weight glutenin subunit OS=Triticum aestivum GN=LMW-m1 PE=4 SV=1	SQQQPPFWQQQPPF	None	2	1742.83	1742.83	871.92	6.5128
B2LS34	Low molecular weight glutenin subunit OS=Triticum aestivum GN=LMW-m1 PE=4 SV=1	SQQQPPF	None	2	831.402	831.402	416.205	6.5315
B2LS34	Low molecular weight glutenin subunit OS=Triticum aestivum GN=LMW-m1 PE=4 SV=1	SQQQPPFW	None	2	1017.48	1017.48	509.244	6.5495
B2LS34	Low molecular weight glutenin subunit OS=Triticum aestivum GN=LMW-m1 PE=4 SV=1	SQQQPPFWQQQPPF	None	2	1742.83	1742.83	871.918	6.6073
B2LS34	Low molecular weight glutenin subunit OS=Triticum aestivum GN=LMW-m1 PE=4 SV=1	SQQQQLFPQQPSF	None	2	1562.76	1562.76	781.885	6.6073
B2LS34	Low molecular weight glutenin subunit OS=Triticum aestivum GN=LMW-m1 PE=4 SV=1	EAIRAIIY	None	2	948.554	948.554	474.781	6.6583
B2LS34	Low molecular weight glutenin subunit OS=Triticum aestivum GN=LMW-m1 PE=4 SV=1	SQQQPPF	None	2	831.401	831.401	416.204	6.6747
B2LS34	Low molecular weight glutenin subunit OS=Triticum aestivum GN=LMW-m1 PE=4 SV=1	DVGTGVGAY	None	1	838.397	838.396	838.397	6.7047
B2LS34	Low molecular weight glutenin subunit OS=Triticum aestivum GN=LMW-m1 PE=4 SV=1	SQQQPPFWQQQPPF	None	2	1742.83	1742.83	871.92	6.7186
B2LS34	Low molecular weight glutenin subunit OS=Triticum aestivum GN=LMW-m1 PE=4 SV=1	SQQQQLFPQQPSFSQQQPPF	None	3	2375.14	2375.14	792.386	6.7394
B2LS34	Low molecular weight glutenin subunit OS=Triticum aestivum GN=LMW-m1 PE=4 SV=1	SQQQPPF	None	2	831.402	831.402	416.204	6.7456
B2LS34	Low molecular weight glutenin subunit OS=Triticum aestivum GN=LMW-m1 PE=4 SV=1	SQQQPPF	None	2	831.403	831.403	416.205	6.7549
B2LS34	Low molecular weight glutenin subunit OS=Triticum aestivum GN=LMW-m1 PE=4 SV=1	SQQQPPF	None	2	831.4	831.4	416.204	6.7634
B2LS34	Low molecular weight glutenin subunit OS=Triticum aestivum GN=LMW-m1 PE=4 SV=1	SQQQPPFWQQQPPF	None	2	1742.83	1742.83	871.92	6.7973
B2LS34	Low molecular weight glutenin subunit OS=Triticum aestivum GN=LMW-m1 PE=4 SV=1	SQQQPPF	None	2	831.402	831.402	416.205	6.8333
B2LS34	Low molecular weight glutenin subunit OS=Triticum aestivum GN=LMW-m1 PE=4 SV=1	EAIRAIIY	None	2	948.553	948.553	474.78	6.8351
B2LS34	Low molecular weight glutenin subunit OS=Triticum aestivum GN=LMW-m1 PE=4 SV=1	SQQQPPFW	None	2	1017.48	1017.48	509.245	6.8647
B2LS34	Low molecular weight glutenin subunit OS=Triticum aestivum GN=LMW-m1 PE=4 SV=1	EAIRAIIY	None	2	948.554	948.554	474.781	6.8707
B2LS34	Low molecular weight glutenin subunit OS=Triticum aestivum GN=LMW-m1 PE=4 SV=1	DVGTGVGAY	None	1	838.396	838.396	838.396	6.8727
B2LS34	Low molecular weight glutenin subunit OS=Triticum aestivum GN=LMW-m1 PE=4 SV=1	QQQPPF	None	1	744.369	744.369	744.369	6.8757
B2LS34	Low molecular weight glutenin subunit OS=Triticum aestivum GN=LMW-m1 PE=4 SV=1	RTTTSVPF	None	2	908.486	908.486	454.746	6.9092
B2LS34	Low molecular weight glutenin subunit OS=Triticum aestivum GN=LMW-m1 PE=4 SV=1	DVGTGVGAY	None	1	838.395	838.395	838.395	6.9274
B2LS34	Low molecular weight glutenin subunit OS=Triticum aestivum GN=LMW-m1 PE=4 SV=1	QQQPPF	None	1	744.368	744.368	744.368	6.9283
B2LS34	Low molecular weight glutenin subunit OS=Triticum aestivum GN=LMW-m1 PE=4 SV=1	SQQQPPF	None	2	831.4	831.4	416.204	6.9334
B2LS34	Low molecular weight glutenin subunit OS=Triticum aestivum GN=LMW-m1 PE=4 SV=1	SQQQPPF	None	2	831.4	831.4	416.204	6.9509
B2LS34	Low molecular weight glutenin subunit OS=Triticum aestivum GN=LMW-m1 PE=4 SV=1	QQQPPF	None	1	744.369	744.367	744.369	6.9653
B2LS34	Low molecular weight glutenin subunit OS=Triticum aestivum GN=LMW-m1 PE=4 SV=1	DVGTGVGAY	None	1	838.394	838.394	838.394	6.9959
B2LS34	Low molecular weight glutenin subunit OS=Triticum aestivum GN=LMW-m1 PE=4 SV=1	SQQQPPF	None	2	831.401	831.401	416.204	7.0178
B2LS34	Low molecular weight glutenin subunit OS=Triticum aestivum GN=LMW-m1 PE=4 SV=1	RTTTSVPF	None	2	908.485	908.485	454.746	7.0254
B2LS34	Low molecular weight glutenin subunit OS=Triticum aestivum GN=LMW-m1 PE=4 SV=1	RTTTSVPF	None	2	908.485	908.485	454.746	7.068
B2LS34	Low molecular weight glutenin subunit OS=Triticum aestivum GN=LMW-m1 PE=4 SV=1	DVGTGVGAY	None	1	838.395	838.394	838.395	7.0913
B2LS34	Low molecular weight glutenin subunit OS=Triticum aestivum GN=LMW-m1 PE=4 SV=1	DVGTGVGAY	None	1	838.394	838.393	838.394	7.1627
B2LS34	Low molecular weight glutenin subunit OS=Triticum aestivum GN=LMW-m1 PE=4 SV=1	RTTTSVPF	None	1	908.486	908.486	908.486	7.2224
B2LS34	Low molecular weight glutenin subunit OS=Triticum aestivum GN=LMW-m1 PE=4 SV=1	QQQPPF	None	1	744.369	744.368	744.369	7.2322
B2LS34	Low molecular weight glutenin subunit OS=Triticum aestivum GN=LMW-m1 PE=4 SV=1	QQQPPF	None	1	744.368	744.368	744.368	7.2561
B2LS34	Low molecular weight glutenin subunit OS=Triticum aestivum GN=LMW-m1 PE=4 SV=1	QQQPPF	None	1	744.37	744.369	744.37	7.2666
B2LS34	Low molecular weight glutenin subunit OS=Triticum aestivum GN=LMW-m1 PE=4 SV=1	QQQPPF	None	1	744.369	744.368	744.369	7.311
B2LS34	Low molecular weight glutenin subunit OS=Triticum aestivum GN=LMW-m1 PE=4 SV=1	DVGTGVGAY	None	1	838.394	838.392	838.394	7.3288
B2LS34	Low molecular weight glutenin subunit OS=Triticum aestivum GN=LMW-m1 PE=4 SV=1	SQQQPPF	None	2	831.4	831.399	416.204	7.3548
B2LS34	Low molecular weight glutenin subunit OS=Triticum aestivum GN=LMW-m1 PE=4 SV=1	RTTTSVPF	None	1	908.485	908.484	908.485	7.3795
B2LS34	Low molecular weight glutenin subunit OS=Triticum aestivum GN=LMW-m1 PE=4 SV=1	QQQPPF	None	1	744.369	744.367	744.369	7.3812
B2LS34	Low molecular weight glutenin subunit OS=Triticum aestivum GN=LMW-m1 PE=4 SV=1	SQQQPPF	None	2	831.4	831.399	416.204	7.4191
B2LS34	Low molecular weight glutenin subunit OS=Triticum aestivum GN=LMW-m1 PE=4 SV=1	DVGTGVGAY	None	1	838.396	838.395	838.396	7.4354
B2LS34	Low molecular weight glutenin subunit OS=Triticum aestivum GN=LMW-m1 PE=4 SV=1	SQQQPPF	None	2	831.403	831.401	416.205	7.4417
B2LS34	Low molecular weight glutenin subunit OS=Triticum aestivum GN=LMW-m1 PE=4 SV=1	RTTTSVPF	None	1	908.484	908.484	908.484	7.5589
B2LS34	Low molecular weight glutenin subunit OS=Triticum aestivum GN=LMW-m1 PE=4 SV=1	SQQQPPF	None	2	831.4	831.4	416.204	7.5753
B2LS34	Low molecular weight glutenin subunit OS=Triticum aestivum GN=LMW-m1 PE=4 SV=1	RTTTSVPF	None	1	908.485	908.485	908.485	7.583
B2LS34	Low molecular weight glutenin subunit OS=Triticum aestivum GN=LMW-m1 PE=4 SV=1	SQQQPPF	None	2	831.401	831.399	416.204	7.6077
B2LS34	Low molecular weight glutenin subunit OS=Triticum aestivum GN=LMW-m1 PE=4 SV=1	SQQQPPF	None	2	831.4	831.4	416.204	7.653
B2LS34	Low molecular weight glutenin subunit OS=Triticum aestivum GN=LMW-m1 PE=4 SV=1	RTTTSVPF	None	1	908.485	908.484	908.485	7.6819
B2LS34	Low molecular weight glutenin subunit OS=Triticum aestivum GN=LMW-m1 PE=4 SV=1	RTTTSVPF	None	1	908.486	908.485	908.486	7.6836
B2LS34	Low molecular weight glutenin subunit OS=Triticum aestivum GN=LMW-m1 PE=4 SV=1	RTTTSVPF	None	1	908.484	908.483	908.484	7.6945
B2LS34	Low molecular weight glutenin subunit OS=Triticum aestivum GN=LMW-m1 PE=4 SV=1	SQQQPPF	None	1	831.401	831.4	831.401	7.7154
B2LS34	Low molecular weight glutenin subunit OS=Triticum aestivum GN=LMW-m1 PE=4 SV=1	RTTTSVPF	None	1	908.484	908.483	908.484	7.739
B2LS34	Low molecular weight glutenin subunit OS=Triticum aestivum GN=LMW-m1 PE=4 SV=1	RTTTSVPF	None	1	908.485	908.485	908.485	7.8551
B2LS34	Low molecular weight glutenin subunit OS=Triticum aestivum GN=LMW-m1 PE=4 SV=1	SQQQPPF	None	1	831.401	831.4	831.401	7.9156
B2LS34	Low molecular weight glutenin subunit OS=Triticum aestivum GN=LMW-m1 PE=4 SV=1	SQQQPPF	None	1	831.401	831.4	831.401	7.979
B2Y2R5	Low molecular weight glutenin subunit OS=Triticum aestivum GN=GluB3-6 PE=4 SV=1	EAIRAIVY	None	2	934.539	934.539	467.773	5.0589
B2Y2R5	Low molecular weight glutenin subunit OS=Triticum aestivum GN=GluB3-6 PE=4 SV=1	SQQQQPPFSQQQQPVLPQQPSF	Deamidation Q(*)	3	2553.25	2553.25	851.753	5.1147
B2Y2R5	Low molecular weight glutenin subunit OS=Triticum aestivum GN=GluB3-6 PE=4 SV=1	SQQQQPPF	None	2	959.462	959.462	480.235	5.1575
B2Y2R5	Low molecular weight glutenin subunit OS=Triticum aestivum GN=GluB3-6 PE=4 SV=1	SQQQQPVLPQQPSFSQQQLPPFSQQQQPPF	None	4	3477.72	3477.72	870.186	5.2263
B2Y2R5	Low molecular weight glutenin subunit OS=Triticum aestivum GN=GluB3-6 PE=4 SV=1	RTTTRVPFGVGTGVGGY	None	2	1724.91	1724.91	862.958	5.2382
B2Y2R5	Low molecular weight glutenin subunit OS=Triticum aestivum GN=GluB3-6 PE=4 SV=1	LQQQLPPFSQQLPPF	Deamidation Q(*);Deamidation Q(*)	2	1769.92	1769.92	885.463	5.2528
B2Y2R5	Low molecular weight glutenin subunit OS=Triticum aestivum GN=GluB3-6 PE=4 SV=1	EAIRAIVY	None	2	934.512	934.511	467.76	5.2715
B2Y2R5	Low molecular weight glutenin subunit OS=Triticum aestivum GN=GluB3-6 PE=4 SV=1	SQQQLPPF	None	1	944.485	944.485	944.485	5.3076
B2Y2R5	Low molecular weight glutenin subunit OS=Triticum aestivum GN=GluB3-6 PE=4 SV=1	SQQQQPVLPQQPSFSQQQLPPF	None	3	2537.28	2537.28	846.433	5.3223
B2Y2R5	Low molecular weight glutenin subunit OS=Triticum aestivum GN=GluB3-6 PE=4 SV=1	SQQQQPVLPQQPSF	None	2	1611.85	1611.85	806.431	5.3318
B2Y2R5	Low molecular weight glutenin subunit OS=Triticum aestivum GN=GluB3-6 PE=4 SV=1	SQQQQPVLPQQPSF	None	2	1611.84	1611.84	806.423	5.3777
B2Y2R5	Low molecular weight glutenin subunit OS=Triticum aestivum GN=GluB3-6 PE=4 SV=1	SQQQLPPF	None	2	944.485	944.485	472.746	5.3835
B2Y2R5	Low molecular weight glutenin subunit OS=Triticum aestivum GN=GluB3-6 PE=4 SV=1	SQQQQPVLPQQPSF	None	2	1611.85	1611.85	806.427	5.4128
B2Y2R5	Low molecular weight glutenin subunit OS=Triticum aestivum GN=GluB3-6 PE=4 SV=1	SQQQQPVLPQQPSFSQQQLPPF	None	3	2537.29	2537.29	846.434	5.4344
B2Y2R5	Low molecular weight glutenin subunit OS=Triticum aestivum GN=GluB3-6 PE=4 SV=1	LQPHQIAQLEVMTSIALRTLPTMCNVNVSLY	Carbamidomethyl C(24);Deamidation Q(2);Deamidation Q(8);Oxidation M(23)	3	3558.79	3558.79	1186.94	5.4983
B2Y2R5	Low molecular weight glutenin subunit OS=Triticum aestivum GN=GluB3-6 PE=4 SV=1	SQQQLPPF	None	2	944.486	944.486	472.747	5.5323
B2Y2R5	Low molecular weight glutenin subunit OS=Triticum aestivum GN=GluB3-6 PE=4 SV=1	SQQQLPPF	None	2	944.485	944.485	472.746	5.5327
B2Y2R5	Low molecular weight glutenin subunit OS=Triticum aestivum GN=GluB3-6 PE=4 SV=1	LQQQLPPFSQQLPPFSQQQQPVLPQQPPF	None	3	3370.76	3370.76	1124.26	5.572
B2Y2R5	Low molecular weight glutenin subunit OS=Triticum aestivum GN=GluB3-6 PE=4 SV=1	SQQQLPPF	None	2	944.486	944.486	472.746	5.5735
B2Y2R5	Low molecular weight glutenin subunit OS=Triticum aestivum GN=GluB3-6 PE=4 SV=1	SQQQQPPF	None	2	959.46	959.46	480.234	5.5789
B2Y2R5	Low molecular weight glutenin subunit OS=Triticum aestivum GN=GluB3-6 PE=4 SV=1	LQQQLPPF	None	1	970.538	970.538	970.538	5.5846
B2Y2R5	Low molecular weight glutenin subunit OS=Triticum aestivum GN=GluB3-6 PE=4 SV=1	SQQQQPVLPQQPPFLQQQLPPF	Deamidation Q(*);Deamidation Q(*);Deamidation Q(*)	3	2576.3	2576.3	859.439	5.5932
B2Y2R5	Low molecular weight glutenin subunit OS=Triticum aestivum GN=GluB3-6 PE=4 SV=1	SQQQQPPF	None	2	959.46	959.46	480.233	5.6321
B2Y2R5	Low molecular weight glutenin subunit OS=Triticum aestivum GN=GluB3-6 PE=4 SV=1	MKTF	None	1	526.265	526.265	526.265	5.633
B2Y2R5	Low molecular weight glutenin subunit OS=Triticum aestivum GN=GluB3-6 PE=4 SV=1	SQQQLPPF	None	1	944.485	944.485	944.485	5.6356
B2Y2R5	Low molecular weight glutenin subunit OS=Triticum aestivum GN=GluB3-6 PE=4 SV=1	SQQQQPVLPQQPSF	None	2	1611.85	1611.85	806.427	5.7083
B2Y2R5	Low molecular weight glutenin subunit OS=Triticum aestivum GN=GluB3-6 PE=4 SV=1	SQQQQPVLPQQPPFLQQQLPPF	Deamidation Q(*);Deamidation Q(*);Deamidation Q(*)	3	2576.29	2576.29	859.436	5.7251
B2Y2R5	Low molecular weight glutenin subunit OS=Triticum aestivum GN=GluB3-6 PE=4 SV=1	SQQQQPVLPQQPSFSQQQLPPF	None	3	2537.29	2537.29	846.433	5.7416
B2Y2R5	Low molecular weight glutenin subunit OS=Triticum aestivum GN=GluB3-6 PE=4 SV=1	SQQQQPVLPQQPPFLQQQLPPF	Deamidation Q(*);Deamidation Q(*);Deamidation Q(*)	3	2576.29	2576.29	859.435	5.795
B2Y2R5	Low molecular weight glutenin subunit OS=Triticum aestivum GN=GluB3-6 PE=4 SV=1	LQQQLPPF	None	1	970.538	970.538	970.538	5.7982
B2Y2R5	Low molecular weight glutenin subunit OS=Triticum aestivum GN=GluB3-6 PE=4 SV=1	GVGTGVGGY	None	2	766.378	766.377	383.693	5.8199
B2Y2R5	Low molecular weight glutenin subunit OS=Triticum aestivum GN=GluB3-6 PE=4 SV=1	LQQQLPPF	None	1	970.537	970.537	970.537	5.8311
B2Y2R5	Low molecular weight glutenin subunit OS=Triticum aestivum GN=GluB3-6 PE=4 SV=1	LQQQLPPF	None	2	970.535	970.533	485.771	5.856
B2Y2R5	Low molecular weight glutenin subunit OS=Triticum aestivum GN=GluB3-6 PE=4 SV=1	SQQQLPPF	None	2	944.482	944.482	472.745	5.878
B2Y2R5	Low molecular weight glutenin subunit OS=Triticum aestivum GN=GluB3-6 PE=4 SV=1	SQQQLPPF	None	1	944.486	944.486	944.486	5.8906
B2Y2R5	Low molecular weight glutenin subunit OS=Triticum aestivum GN=GluB3-6 PE=4 SV=1	SQQQQPVLPQQPPFLQQQLPPF	Deamidation Q(11);Deamidation Q(17);Deamidation Q(18)	3	2576.3	2576.3	859.438	5.8927
B2Y2R5	Low molecular weight glutenin subunit OS=Triticum aestivum GN=GluB3-6 PE=4 SV=1	SQQQLPPF	None	1	944.485	944.485	944.485	5.9031
B2Y2R5	Low molecular weight glutenin subunit OS=Triticum aestivum GN=GluB3-6 PE=4 SV=1	SQQQQPVLPQQPSFSQQQLPPF	None	3	2537.27	2537.27	846.429	5.9321
B2Y2R5	Low molecular weight glutenin subunit OS=Triticum aestivum GN=GluB3-6 PE=4 SV=1	SQQQQPVLPQQPSF	None	2	1611.81	1611.81	806.411	5.9733
B2Y2R5	Low molecular weight glutenin subunit OS=Triticum aestivum GN=GluB3-6 PE=4 SV=1	SQQQLPPF	None	2	944.481	944.48	472.744	6.0447
B2Y2R5	Low molecular weight glutenin subunit OS=Triticum aestivum GN=GluB3-6 PE=4 SV=1	SQQQLPPF	None	2	944.483	944.481	472.745	6.0831
B2Y2R5	Low molecular weight glutenin subunit OS=Triticum aestivum GN=GluB3-6 PE=4 SV=1	SQQQLPPF	None	1	944.484	944.484	944.484	6.0862
B2Y2R5	Low molecular weight glutenin subunit OS=Triticum aestivum GN=GluB3-6 PE=4 SV=1	SQQQQPVLPQQPSFSQQQLPPF	None	3	2537.28	2537.28	846.433	6.1119
B2Y2R5	Low molecular weight glutenin subunit OS=Triticum aestivum GN=GluB3-6 PE=4 SV=1	SQQQQPVLPQQPSFSQQQLPPF	None	3	2537.28	2537.28	846.431	6.1132
B2Y2R5	Low molecular weight glutenin subunit OS=Triticum aestivum GN=GluB3-6 PE=4 SV=1	SQQQLPPF	None	1	944.485	944.485	944.485	6.1276
B2Y2R5	Low molecular weight glutenin subunit OS=Triticum aestivum GN=GluB3-6 PE=4 SV=1	SQQQLPPF	None	2	944.483	944.481	472.745	6.1454
B2Y2R5	Low molecular weight glutenin subunit OS=Triticum aestivum GN=GluB3-6 PE=4 SV=1	SQQQQPVLPQQPPF	None	2	1621.83	1621.83	811.419	6.149
B2Y2R5	Low molecular weight glutenin subunit OS=Triticum aestivum GN=GluB3-6 PE=4 SV=1	SQQQQPPF	None	2	959.46	959.46	480.234	6.1552
B2Y2R5	Low molecular weight glutenin subunit OS=Triticum aestivum GN=GluB3-6 PE=4 SV=1	SQQQQPVLPQQPSF	None	2	1611.81	1611.81	806.411	6.2066
B2Y2R5	Low molecular weight glutenin subunit OS=Triticum aestivum GN=GluB3-6 PE=4 SV=1	SQQQQPVLPQQPSFSQQQLPPF	None	3	2537.28	2537.28	846.431	6.22
B2Y2R5	Low molecular weight glutenin subunit OS=Triticum aestivum GN=GluB3-6 PE=4 SV=1	LQQQLPPF	None	2	970.537	970.535	485.772	6.2308
B2Y2R5	Low molecular weight glutenin subunit OS=Triticum aestivum GN=GluB3-6 PE=4 SV=1	SQQQQPPF	Deamidation Q(*)	2	960.448	960.447	480.728	6.2888
B2Y2R5	Low molecular weight glutenin subunit OS=Triticum aestivum GN=GluB3-6 PE=4 SV=1	SQQQQPVLPQQPPF	None	2	1621.84	1621.84	811.422	6.327
B2Y2R5	Low molecular weight glutenin subunit OS=Triticum aestivum GN=GluB3-6 PE=4 SV=1	SQQQLPPF	None	2	944.484	944.482	472.745	6.3345
B2Y2R5	Low molecular weight glutenin subunit OS=Triticum aestivum GN=GluB3-6 PE=4 SV=1	SQQQQPVLPQQPPF	None	2	1621.83	1621.83	811.42	6.3952
B2Y2R5	Low molecular weight glutenin subunit OS=Triticum aestivum GN=GluB3-6 PE=4 SV=1	SQQQQPVLPQQPPF	None	2	1621.84	1621.84	811.422	6.4093
B2Y2R5	Low molecular weight glutenin subunit OS=Triticum aestivum GN=GluB3-6 PE=4 SV=1	SQQQQPPF	None	2	959.456	959.456	480.231	6.4425
B2Y2R5	Low molecular weight glutenin subunit OS=Triticum aestivum GN=GluB3-6 PE=4 SV=1	SQQQLPPF	None	2	944.486	944.485	472.747	6.4784
B2Y2R5	Low molecular weight glutenin subunit OS=Triticum aestivum GN=GluB3-6 PE=4 SV=1	SQQQLPPF	None	2	944.484	944.484	472.745	6.4795
B2Y2R5	Low molecular weight glutenin subunit OS=Triticum aestivum GN=GluB3-6 PE=4 SV=1	LQQQLPPF	None	2	970.538	970.537	485.772	6.5252
B2Y2R5	Low molecular weight glutenin subunit OS=Triticum aestivum GN=GluB3-6 PE=4 SV=1	SQQQLPPF	None	2	944.484	944.484	472.746	6.5396
B2Y2R5	Low molecular weight glutenin subunit OS=Triticum aestivum GN=GluB3-6 PE=4 SV=1	SQQQQPPF	None	2	959.459	959.459	480.233	6.5483
B2Y2R5	Low molecular weight glutenin subunit OS=Triticum aestivum GN=GluB3-6 PE=4 SV=1	SQQQQPVLPQQPPF	None	2	1621.84	1621.84	811.421	6.5542
B2Y2R5	Low molecular weight glutenin subunit OS=Triticum aestivum GN=GluB3-6 PE=4 SV=1	SQQQLPPF	None	2	944.482	944.481	472.745	6.5921
B2Y2R5	Low molecular weight glutenin subunit OS=Triticum aestivum GN=GluB3-6 PE=4 SV=1	SQQQQPVLPQQPPF	None	2	1621.84	1621.84	811.422	6.5956
B2Y2R5	Low molecular weight glutenin subunit OS=Triticum aestivum GN=GluB3-6 PE=4 SV=1	SQQQQPPF	None	2	959.46	959.46	480.234	6.6059
B2Y2R5	Low molecular weight glutenin subunit OS=Triticum aestivum GN=GluB3-6 PE=4 SV=1	SQQQQPPF	None	2	959.457	959.457	480.232	6.7128
B2Y2R5	Low molecular weight glutenin subunit OS=Triticum aestivum GN=GluB3-6 PE=4 SV=1	SQQQLPPF	None	2	944.484	944.482	472.746	6.7224
B2Y2R5	Low molecular weight glutenin subunit OS=Triticum aestivum GN=GluB3-6 PE=4 SV=1	SQQQQPPF	None	2	959.46	959.46	480.234	6.7255
B2Y2R5	Low molecular weight glutenin subunit OS=Triticum aestivum GN=GluB3-6 PE=4 SV=1	SQQQQPVLPQQPPF	None	2	1621.83	1621.83	811.421	6.7643
B2Y2R5	Low molecular weight glutenin subunit OS=Triticum aestivum GN=GluB3-6 PE=4 SV=1	SQQQQPVLPQQPPF	None	2	1621.83	1621.83	811.421	6.7968
B2Y2R5	Low molecular weight glutenin subunit OS=Triticum aestivum GN=GluB3-6 PE=4 SV=1	SQQQQPPF	None	2	959.459	959.459	480.233	6.7996
B2Y2R5	Low molecular weight glutenin subunit OS=Triticum aestivum GN=GluB3-6 PE=4 SV=1	SQQQQPPF	None	2	959.458	959.458	480.233	6.8007
B2Y2R5	Low molecular weight glutenin subunit OS=Triticum aestivum GN=GluB3-6 PE=4 SV=1	SQQQQPVLPQQPPF	None	2	1621.84	1621.84	811.422	6.8033
B2Y2R5	Low molecular weight glutenin subunit OS=Triticum aestivum GN=GluB3-6 PE=4 SV=1	SQQQQPVLPQQPPF	None	2	1621.84	1621.84	811.423	6.8301
B2Y2R5	Low molecular weight glutenin subunit OS=Triticum aestivum GN=GluB3-6 PE=4 SV=1	SQQQQPVLPQQPPF	None	2	1621.83	1621.83	811.42	6.8773
B2Y2R5	Low molecular weight glutenin subunit OS=Triticum aestivum GN=GluB3-6 PE=4 SV=1	SQQQQPPF	None	2	959.459	959.459	480.233	6.8924
B2Y2R5	Low molecular weight glutenin subunit OS=Triticum aestivum GN=GluB3-6 PE=4 SV=1	SQQQQPVLPQQPPF	None	2	1621.83	1621.83	811.421	6.917
B2Y2R5	Low molecular weight glutenin subunit OS=Triticum aestivum GN=GluB3-6 PE=4 SV=1	SQQQQPVLPQQPSFSQQQLPPF	None	3	2537.28	2537.28	846.431	6.9307
B2Y2R5	Low molecular weight glutenin subunit OS=Triticum aestivum GN=GluB3-6 PE=4 SV=1	SQQQQPPF	None	2	959.46	959.46	480.234	6.9349
B2Y2R5	Low molecular weight glutenin subunit OS=Triticum aestivum GN=GluB3-6 PE=4 SV=1	SQQQQPVLPQQPPF	None	2	1621.83	1621.83	811.421	6.983
B2Y2R5	Low molecular weight glutenin subunit OS=Triticum aestivum GN=GluB3-6 PE=4 SV=1	SQQQQPPF	None	2	959.461	959.461	480.234	7.0064
B2Y2R5	Low molecular weight glutenin subunit OS=Triticum aestivum GN=GluB3-6 PE=4 SV=1	SQQQQPPF	None	2	959.461	959.461	480.234	7.0175
B2Y2R5	Low molecular weight glutenin subunit OS=Triticum aestivum GN=GluB3-6 PE=4 SV=1	SQQQQPVLPQQPPF	None	2	1621.83	1621.83	811.42	7.2024
B2Y2R5	Low molecular weight glutenin subunit OS=Triticum aestivum GN=GluB3-6 PE=4 SV=1	SQQQQPPF	None	2	959.46	959.46	480.233	7.2735
B2Y2R5	Low molecular weight glutenin subunit OS=Triticum aestivum GN=GluB3-6 PE=4 SV=1	SQQQQPVLPQQPPF	None	2	1621.83	1621.83	811.421	7.2956
B2Y2R5	Low molecular weight glutenin subunit OS=Triticum aestivum GN=GluB3-6 PE=4 SV=1	SQQQQPVLPQQPPF	None	2	1621.84	1621.84	811.422	7.4044
B2Y2R5	Low molecular weight glutenin subunit OS=Triticum aestivum GN=GluB3-6 PE=4 SV=1	SQQQQPPF	None	2	959.461	959.461	480.234	7.4183
B2Y2R5	Low molecular weight glutenin subunit OS=Triticum aestivum GN=GluB3-6 PE=4 SV=1	SQQQQPPF	None	2	959.46	959.459	480.234	7.4296
B2Y2R5	Low molecular weight glutenin subunit OS=Triticum aestivum GN=GluB3-6 PE=4 SV=1	SQQQQPVLPQQPPF	None	2	1621.83	1621.83	811.421	7.4968
B2Y2R5	Low molecular weight glutenin subunit OS=Triticum aestivum GN=GluB3-6 PE=4 SV=1	SQQQQPPF	None	2	959.461	959.461	480.234	7.5107
B2Y2R5	Low molecular weight glutenin subunit OS=Triticum aestivum GN=GluB3-6 PE=4 SV=1	SQQQQPPF	None	2	959.46	959.458	480.233	7.5626
B2Y2R5	Low molecular weight glutenin subunit OS=Triticum aestivum GN=GluB3-6 PE=4 SV=1	SQQQQPPF	None	2	959.462	959.461	480.235	7.6254
B2Y2R5	Low molecular weight glutenin subunit OS=Triticum aestivum GN=GluB3-6 PE=4 SV=1	SQQQQPPF	None	2	959.461	959.46	480.234	7.6405
B2Y2R5	Low molecular weight glutenin subunit OS=Triticum aestivum GN=GluB3-6 PE=4 SV=1	SQQQQPVLPQQPPF	None	2	1621.84	1621.84	811.421	7.6654
B2Y2R5	Low molecular weight glutenin subunit OS=Triticum aestivum GN=GluB3-6 PE=4 SV=1	SQQQQPVLPQQPPF	None	2	1621.83	1621.83	811.42	7.7487
B2Y2R5	Low molecular weight glutenin subunit OS=Triticum aestivum GN=GluB3-6 PE=4 SV=1	SQQQQPVLPQQPPF	None	2	1621.84	1621.83	811.421	8.0491
B2Y2R5	Low molecular weight glutenin subunit OS=Triticum aestivum GN=GluB3-6 PE=4 SV=1	SQQQQPPF	None	2	959.46	959.459	480.234	8.087
B2Y2R5	Low molecular weight glutenin subunit OS=Triticum aestivum GN=GluB3-6 PE=4 SV=1	SQQQQPVLPQQPPF	None	2	1621.84	1621.83	811.422	8.1052
B2Y2R5	Low molecular weight glutenin subunit OS=Triticum aestivum GN=GluB3-6 PE=4 SV=1	SQQQQPPF	None	2	959.46	959.458	480.233	8.1085
B2Y2R5	Low molecular weight glutenin subunit OS=Triticum aestivum GN=GluB3-6 PE=4 SV=1	SQQQQPPF	None	2	959.46	959.459	480.234	8.1932
B2Y2R6	Low molecular weight glutenin subunit OS=Triticum aestivum GN=GluB3-6 PE=4 SV=1	EAIRAIVY	None	2	934.539	934.539	467.773	5.0589
B2Y2R6	Low molecular weight glutenin subunit OS=Triticum aestivum GN=GluB3-6 PE=4 SV=1	SQQQQPPFSQQQQPVLPQQPSF	Deamidation Q(*)	3	2553.25	2553.25	851.753	5.1147
B2Y2R6	Low molecular weight glutenin subunit OS=Triticum aestivum GN=GluB3-6 PE=4 SV=1	SQQQQQVLPQQPPF	Deamidation Q(10)	2	1653.83	1653.83	827.417	5.1241
B2Y2R6	Low molecular weight glutenin subunit OS=Triticum aestivum GN=GluB3-6 PE=4 SV=1	SQQQQPPF	None	2	959.462	959.462	480.235	5.1575
B2Y2R6	Low molecular weight glutenin subunit OS=Triticum aestivum GN=GluB3-6 PE=4 SV=1	SQQQQQVLPQQPPF	None	2	1652.85	1652.85	826.927	5.1618
B2Y2R6	Low molecular weight glutenin subunit OS=Triticum aestivum GN=GluB3-6 PE=4 SV=1	SQQQQPVLPQQPSFSQQQLPPFSQQQQPPF	None	4	3477.72	3477.72	870.186	5.2263
B2Y2R6	Low molecular weight glutenin subunit OS=Triticum aestivum GN=GluB3-6 PE=4 SV=1	RTTTRVPFGVGTGVGGY	None	2	1724.91	1724.91	862.958	5.2382
B2Y2R6	Low molecular weight glutenin subunit OS=Triticum aestivum GN=GluB3-6 PE=4 SV=1	EAIRAIVY	None	2	934.511	934.51	467.759	5.3036
B2Y2R6	Low molecular weight glutenin subunit OS=Triticum aestivum GN=GluB3-6 PE=4 SV=1	SQQQLPPF	None	1	944.485	944.485	944.485	5.3076
B2Y2R6	Low molecular weight glutenin subunit OS=Triticum aestivum GN=GluB3-6 PE=4 SV=1	SQQQQPVLPQQPSFSQQQLPPF	None	3	2537.28	2537.28	846.433	5.3223
B2Y2R6	Low molecular weight glutenin subunit OS=Triticum aestivum GN=GluB3-6 PE=4 SV=1	SQQQQPVLPQQPSF	None	2	1611.85	1611.85	806.431	5.3318
B2Y2R6	Low molecular weight glutenin subunit OS=Triticum aestivum GN=GluB3-6 PE=4 SV=1	SQQQQPVLPQQPSF	None	2	1611.84	1611.84	806.423	5.3777
B2Y2R6	Low molecular weight glutenin subunit OS=Triticum aestivum GN=GluB3-6 PE=4 SV=1	SQQQLPPF	None	2	944.485	944.485	472.746	5.3835
B2Y2R6	Low molecular weight glutenin subunit OS=Triticum aestivum GN=GluB3-6 PE=4 SV=1	SQQQQPVLPQQPSF	None	2	1611.85	1611.85	806.427	5.4128
B2Y2R6	Low molecular weight glutenin subunit OS=Triticum aestivum GN=GluB3-6 PE=4 SV=1	SQQQQPVLPQQPSFSQQQLPPF	None	3	2537.29	2537.29	846.434	5.4344
B2Y2R6	Low molecular weight glutenin subunit OS=Triticum aestivum GN=GluB3-6 PE=4 SV=1	SQQQLPPF	None	2	944.486	944.486	472.747	5.5323
B2Y2R6	Low molecular weight glutenin subunit OS=Triticum aestivum GN=GluB3-6 PE=4 SV=1	SQQQLPPF	None	2	944.485	944.485	472.746	5.5327
B2Y2R6	Low molecular weight glutenin subunit OS=Triticum aestivum GN=GluB3-6 PE=4 SV=1	SQQQQQVLPQQPPF	Deamidation Q(*);Deamidation Q(*);Deamidation Q(*)	3	1655.8	1655.8	552.604	5.545
B2Y2R6	Low molecular weight glutenin subunit OS=Triticum aestivum GN=GluB3-6 PE=4 SV=1	SQQQLPPF	None	2	944.486	944.486	472.746	5.5735
B2Y2R6	Low molecular weight glutenin subunit OS=Triticum aestivum GN=GluB3-6 PE=4 SV=1	SQQQQPPF	None	2	959.46	959.46	480.234	5.5789
B2Y2R6	Low molecular weight glutenin subunit OS=Triticum aestivum GN=GluB3-6 PE=4 SV=1	SQQQQPPF	None	2	959.46	959.46	480.233	5.6321
B2Y2R6	Low molecular weight glutenin subunit OS=Triticum aestivum GN=GluB3-6 PE=4 SV=1	MKTF	None	1	526.265	526.265	526.265	5.633
B2Y2R6	Low molecular weight glutenin subunit OS=Triticum aestivum GN=GluB3-6 PE=4 SV=1	SQQQLPPF	None	1	944.485	944.485	944.485	5.6356
B2Y2R6	Low molecular weight glutenin subunit OS=Triticum aestivum GN=GluB3-6 PE=4 SV=1	SQQQQQVLPQQPPF	Deamidation Q(*)	2	1653.83	1653.83	827.419	5.6417
B2Y2R6	Low molecular weight glutenin subunit OS=Triticum aestivum GN=GluB3-6 PE=4 SV=1	SQQQQPVLPQQPSF	None	2	1611.85	1611.85	806.427	5.7083
B2Y2R6	Low molecular weight glutenin subunit OS=Triticum aestivum GN=GluB3-6 PE=4 SV=1	SQQQQPVLPQQPSFSQQQLPPF	None	3	2537.29	2537.29	846.433	5.7416
B2Y2R6	Low molecular weight glutenin subunit OS=Triticum aestivum GN=GluB3-6 PE=4 SV=1	SQQQQQVLPQQPPF	None	2	1652.84	1652.84	826.925	5.7541
B2Y2R6	Low molecular weight glutenin subunit OS=Triticum aestivum GN=GluB3-6 PE=4 SV=1	GVGTGVGGY	None	2	766.378	766.377	383.693	5.8199
B2Y2R6	Low molecular weight glutenin subunit OS=Triticum aestivum GN=GluB3-6 PE=4 SV=1	SQQQLPPF	None	2	944.482	944.482	472.745	5.878
B2Y2R6	Low molecular weight glutenin subunit OS=Triticum aestivum GN=GluB3-6 PE=4 SV=1	SQQQLPPF	None	1	944.486	944.486	944.486	5.8906
B2Y2R6	Low molecular weight glutenin subunit OS=Triticum aestivum GN=GluB3-6 PE=4 SV=1	SQQQLPPF	None	1	944.485	944.485	944.485	5.9031
B2Y2R6	Low molecular weight glutenin subunit OS=Triticum aestivum GN=GluB3-6 PE=4 SV=1	SQQQQPVLPQQPSFSQQQLPPF	None	3	2537.27	2537.27	846.429	5.9321
B2Y2R6	Low molecular weight glutenin subunit OS=Triticum aestivum GN=GluB3-6 PE=4 SV=1	SQQQQPVLPQQPSF	None	2	1611.81	1611.81	806.411	5.9733
B2Y2R6	Low molecular weight glutenin subunit OS=Triticum aestivum GN=GluB3-6 PE=4 SV=1	SQQQLPPF	None	2	944.481	944.48	472.744	6.0447
B2Y2R6	Low molecular weight glutenin subunit OS=Triticum aestivum GN=GluB3-6 PE=4 SV=1	SQQQLPPF	None	2	944.483	944.481	472.745	6.0831
B2Y2R6	Low molecular weight glutenin subunit OS=Triticum aestivum GN=GluB3-6 PE=4 SV=1	SQQQLPPF	None	1	944.484	944.484	944.484	6.0862
B2Y2R6	Low molecular weight glutenin subunit OS=Triticum aestivum GN=GluB3-6 PE=4 SV=1	SQQQQPVLPQQPSFSQQQLPPF	None	3	2537.28	2537.28	846.433	6.1119
B2Y2R6	Low molecular weight glutenin subunit OS=Triticum aestivum GN=GluB3-6 PE=4 SV=1	SQQQQPVLPQQPSFSQQQLPPF	None	3	2537.28	2537.28	846.431	6.1132
B2Y2R6	Low molecular weight glutenin subunit OS=Triticum aestivum GN=GluB3-6 PE=4 SV=1	SQQQLPPF	None	1	944.485	944.485	944.485	6.1276
B2Y2R6	Low molecular weight glutenin subunit OS=Triticum aestivum GN=GluB3-6 PE=4 SV=1	SQQQLPPF	None	2	944.483	944.481	472.745	6.1454
B2Y2R6	Low molecular weight glutenin subunit OS=Triticum aestivum GN=GluB3-6 PE=4 SV=1	SQQQQPVLPQQPPF	None	2	1621.83	1621.83	811.419	6.149
B2Y2R6	Low molecular weight glutenin subunit OS=Triticum aestivum GN=GluB3-6 PE=4 SV=1	SQQQQPPF	None	2	959.46	959.46	480.234	6.1552
B2Y2R6	Low molecular weight glutenin subunit OS=Triticum aestivum GN=GluB3-6 PE=4 SV=1	SQQQQPVLPQQPSF	None	2	1611.81	1611.81	806.411	6.2066
B2Y2R6	Low molecular weight glutenin subunit OS=Triticum aestivum GN=GluB3-6 PE=4 SV=1	SQQQQPVLPQQPSFSQQQLPPF	None	3	2537.28	2537.28	846.431	6.22
B2Y2R6	Low molecular weight glutenin subunit OS=Triticum aestivum GN=GluB3-6 PE=4 SV=1	SQQQQPPF	Deamidation Q(*)	2	960.448	960.447	480.728	6.2888
B2Y2R6	Low molecular weight glutenin subunit OS=Triticum aestivum GN=GluB3-6 PE=4 SV=1	SQQQQPVLPQQPPF	None	2	1621.84	1621.84	811.422	6.327
B2Y2R6	Low molecular weight glutenin subunit OS=Triticum aestivum GN=GluB3-6 PE=4 SV=1	SQQQLPPF	None	2	944.484	944.482	472.745	6.3345
B2Y2R6	Low molecular weight glutenin subunit OS=Triticum aestivum GN=GluB3-6 PE=4 SV=1	SQQQQPVLPQQPPF	None	2	1621.83	1621.83	811.42	6.3952
B2Y2R6	Low molecular weight glutenin subunit OS=Triticum aestivum GN=GluB3-6 PE=4 SV=1	SQQQQPVLPQQPPF	None	2	1621.84	1621.84	811.422	6.4093
B2Y2R6	Low molecular weight glutenin subunit OS=Triticum aestivum GN=GluB3-6 PE=4 SV=1	SQQQQPPF	None	2	959.456	959.456	480.231	6.4425
B2Y2R6	Low molecular weight glutenin subunit OS=Triticum aestivum GN=GluB3-6 PE=4 SV=1	SQQQLPPF	None	2	944.486	944.485	472.747	6.4784
B2Y2R6	Low molecular weight glutenin subunit OS=Triticum aestivum GN=GluB3-6 PE=4 SV=1	SQQQLPPF	None	2	944.484	944.484	472.745	6.4795
B2Y2R6	Low molecular weight glutenin subunit OS=Triticum aestivum GN=GluB3-6 PE=4 SV=1	SQQQLPPF	None	2	944.484	944.484	472.746	6.5396
B2Y2R6	Low molecular weight glutenin subunit OS=Triticum aestivum GN=GluB3-6 PE=4 SV=1	SQQQQPPF	None	2	959.459	959.459	480.233	6.5483
B2Y2R6	Low molecular weight glutenin subunit OS=Triticum aestivum GN=GluB3-6 PE=4 SV=1	SQQQQPVLPQQPPF	None	2	1621.84	1621.84	811.421	6.5542
B2Y2R6	Low molecular weight glutenin subunit OS=Triticum aestivum GN=GluB3-6 PE=4 SV=1	SQQQLPPF	None	2	944.482	944.481	472.745	6.5921
B2Y2R6	Low molecular weight glutenin subunit OS=Triticum aestivum GN=GluB3-6 PE=4 SV=1	SQQQQPVLPQQPPF	None	2	1621.84	1621.84	811.422	6.5956
B2Y2R6	Low molecular weight glutenin subunit OS=Triticum aestivum GN=GluB3-6 PE=4 SV=1	SQQQQPPF	None	2	959.46	959.46	480.234	6.6059
B2Y2R6	Low molecular weight glutenin subunit OS=Triticum aestivum GN=GluB3-6 PE=4 SV=1	SQQQQPPF	None	2	959.457	959.457	480.232	6.7128
B2Y2R6	Low molecular weight glutenin subunit OS=Triticum aestivum GN=GluB3-6 PE=4 SV=1	SQQQLPPF	None	2	944.484	944.482	472.746	6.7224
B2Y2R6	Low molecular weight glutenin subunit OS=Triticum aestivum GN=GluB3-6 PE=4 SV=1	SQQQQPPF	None	2	959.46	959.46	480.234	6.7255
B2Y2R6	Low molecular weight glutenin subunit OS=Triticum aestivum GN=GluB3-6 PE=4 SV=1	SQQQQPVLPQQPPF	None	2	1621.83	1621.83	811.421	6.7643
B2Y2R6	Low molecular weight glutenin subunit OS=Triticum aestivum GN=GluB3-6 PE=4 SV=1	SQQQQPVLPQQPPF	None	2	1621.83	1621.83	811.421	6.7968
B2Y2R6	Low molecular weight glutenin subunit OS=Triticum aestivum GN=GluB3-6 PE=4 SV=1	SQQQQPPF	None	2	959.459	959.459	480.233	6.7996
B2Y2R6	Low molecular weight glutenin subunit OS=Triticum aestivum GN=GluB3-6 PE=4 SV=1	SQQQQPPF	None	2	959.458	959.458	480.233	6.8007
B2Y2R6	Low molecular weight glutenin subunit OS=Triticum aestivum GN=GluB3-6 PE=4 SV=1	SQQQQPVLPQQPPF	None	2	1621.84	1621.84	811.422	6.8033
B2Y2R6	Low molecular weight glutenin subunit OS=Triticum aestivum GN=GluB3-6 PE=4 SV=1	SQQQQPVLPQQPPF	None	2	1621.84	1621.84	811.423	6.8301
B2Y2R6	Low molecular weight glutenin subunit OS=Triticum aestivum GN=GluB3-6 PE=4 SV=1	SQQQQPVLPQQPPF	None	2	1621.83	1621.83	811.42	6.8773
B2Y2R6	Low molecular weight glutenin subunit OS=Triticum aestivum GN=GluB3-6 PE=4 SV=1	SQQQQPPF	None	2	959.459	959.459	480.233	6.8924
B2Y2R6	Low molecular weight glutenin subunit OS=Triticum aestivum GN=GluB3-6 PE=4 SV=1	SQQQQPVLPQQPPF	None	2	1621.83	1621.83	811.421	6.917
B2Y2R6	Low molecular weight glutenin subunit OS=Triticum aestivum GN=GluB3-6 PE=4 SV=1	SQQQQPVLPQQPSFSQQQLPPF	None	3	2537.28	2537.28	846.431	6.9307
B2Y2R6	Low molecular weight glutenin subunit OS=Triticum aestivum GN=GluB3-6 PE=4 SV=1	SQQQQPPF	None	2	959.46	959.46	480.234	6.9349
B2Y2R6	Low molecular weight glutenin subunit OS=Triticum aestivum GN=GluB3-6 PE=4 SV=1	SQQQQPVLPQQPPF	None	2	1621.83	1621.83	811.421	6.983
B2Y2R6	Low molecular weight glutenin subunit OS=Triticum aestivum GN=GluB3-6 PE=4 SV=1	SQQQQPPF	None	2	959.461	959.461	480.234	7.0064
B2Y2R6	Low molecular weight glutenin subunit OS=Triticum aestivum GN=GluB3-6 PE=4 SV=1	SQQQQPPF	None	2	959.461	959.461	480.234	7.0175
B2Y2R6	Low molecular weight glutenin subunit OS=Triticum aestivum GN=GluB3-6 PE=4 SV=1	SQQQQPVLPQQPPF	None	2	1621.83	1621.83	811.42	7.2024
B2Y2R6	Low molecular weight glutenin subunit OS=Triticum aestivum GN=GluB3-6 PE=4 SV=1	SQQQQPPF	None	2	959.46	959.46	480.233	7.2735
B2Y2R6	Low molecular weight glutenin subunit OS=Triticum aestivum GN=GluB3-6 PE=4 SV=1	SQQQQPVLPQQPPF	None	2	1621.83	1621.83	811.421	7.2956
B2Y2R6	Low molecular weight glutenin subunit OS=Triticum aestivum GN=GluB3-6 PE=4 SV=1	SQQQQPVLPQQPPF	None	2	1621.84	1621.84	811.422	7.4044
B2Y2R6	Low molecular weight glutenin subunit OS=Triticum aestivum GN=GluB3-6 PE=4 SV=1	SQQQQPPF	None	2	959.461	959.461	480.234	7.4183
B2Y2R6	Low molecular weight glutenin subunit OS=Triticum aestivum GN=GluB3-6 PE=4 SV=1	SQQQQPPF	None	2	959.46	959.459	480.234	7.4296
B2Y2R6	Low molecular weight glutenin subunit OS=Triticum aestivum GN=GluB3-6 PE=4 SV=1	SQQQQPVLPQQPPF	None	2	1621.83	1621.83	811.421	7.4968
B2Y2R6	Low molecular weight glutenin subunit OS=Triticum aestivum GN=GluB3-6 PE=4 SV=1	SQQQQPPF	None	2	959.461	959.461	480.234	7.5107
B2Y2R6	Low molecular weight glutenin subunit OS=Triticum aestivum GN=GluB3-6 PE=4 SV=1	SQQQQPPF	None	2	959.46	959.458	480.233	7.5626
B2Y2R6	Low molecular weight glutenin subunit OS=Triticum aestivum GN=GluB3-6 PE=4 SV=1	SQQQQPPF	None	2	959.462	959.461	480.235	7.6254
B2Y2R6	Low molecular weight glutenin subunit OS=Triticum aestivum GN=GluB3-6 PE=4 SV=1	SQQQQPPF	None	2	959.461	959.46	480.234	7.6405
B2Y2R6	Low molecular weight glutenin subunit OS=Triticum aestivum GN=GluB3-6 PE=4 SV=1	SQQQQPVLPQQPPF	None	2	1621.84	1621.84	811.421	7.6654
B2Y2R6	Low molecular weight glutenin subunit OS=Triticum aestivum GN=GluB3-6 PE=4 SV=1	SQQQQPVLPQQPPF	None	2	1621.83	1621.83	811.42	7.7487
B2Y2R6	Low molecular weight glutenin subunit OS=Triticum aestivum GN=GluB3-6 PE=4 SV=1	SQQQQPVLPQQPPF	None	2	1621.84	1621.83	811.421	8.0491
B2Y2R6	Low molecular weight glutenin subunit OS=Triticum aestivum GN=GluB3-6 PE=4 SV=1	SQQQQPPF	None	2	959.46	959.459	480.234	8.087
B2Y2R6	Low molecular weight glutenin subunit OS=Triticum aestivum GN=GluB3-6 PE=4 SV=1	SQQQQPVLPQQPPF	None	2	1621.84	1621.83	811.422	8.1052
B2Y2R6	Low molecular weight glutenin subunit OS=Triticum aestivum GN=GluB3-6 PE=4 SV=1	SQQQQPPF	None	2	959.46	959.458	480.233	8.1085
B2Y2R6	Low molecular weight glutenin subunit OS=Triticum aestivum GN=GluB3-6 PE=4 SV=1	SQQQQPPF	None	2	959.46	959.459	480.234	8.1932
B6UKM6	Gamma-gliadin OS=Triticum aestivum GN=ll905 PE=4 SV=1	VPPECSIIKAPF	Carbamidomethyl C(5)	2	1357.72	1357.72	679.362	5.0322
B6UKM6	Gamma-gliadin OS=Triticum aestivum GN=ll905 PE=4 SV=1	VPPECSIIKAPF	Carbamidomethyl C(5)	2	1357.72	1357.72	679.365	5.0575
B6UKM6	Gamma-gliadin OS=Triticum aestivum GN=ll905 PE=4 SV=1	SQPQQQFPQPQQPQQSFPQQQPPF	None	3	2850.31	2850.31	950.776	5.0712
B6UKM6	Gamma-gliadin OS=Triticum aestivum GN=ll905 PE=4 SV=1	LLQQCKPVSLVSSLW	Carbamidomethyl C(5)	3	1757.94	1757.94	586.65	5.09
B6UKM6	Gamma-gliadin OS=Triticum aestivum GN=ll905 PE=4 SV=1	SMIWPQSDCQVMW	Carbamidomethyl C(9);Deamidation Q(6);Oxidation M(2);Oxidation M(12)	3	1700.67	1700.67	567.561	5.1245
B6UKM6	Gamma-gliadin OS=Triticum aestivum GN=ll905 PE=4 SV=1	KTLF	None	1	508.313	508.313	508.313	5.1398
B6UKM6	Gamma-gliadin OS=Triticum aestivum GN=ll905 PE=4 SV=1	SSVVAGIGGQ	None	1	874.464	874.464	874.464	5.147
B6UKM6	Gamma-gliadin OS=Triticum aestivum GN=ll905 PE=4 SV=1	SQPQQQFPQPQQPQQSFPQQQPPF	None	5	2850.31	2850.31	570.867	5.1509
B6UKM6	Gamma-gliadin OS=Triticum aestivum GN=ll905 PE=4 SV=1	SMIWPQSDCQVMW	Carbamidomethyl C(9)	2	1667.72	1667.72	834.364	5.1749
B6UKM6	Gamma-gliadin OS=Triticum aestivum GN=ll905 PE=4 SV=1	SMIWPQSDCQVMW	Carbamidomethyl C(9)	2	1667.66	1667.66	834.333	5.1874
B6UKM6	Gamma-gliadin OS=Triticum aestivum GN=ll905 PE=4 SV=1	KTLF	None	1	508.315	508.315	508.315	5.2036
B6UKM6	Gamma-gliadin OS=Triticum aestivum GN=ll905 PE=4 SV=1	VPPECSIIKAPF	Carbamidomethyl C(5)	2	1357.72	1357.72	679.362	5.205
B6UKM6	Gamma-gliadin OS=Triticum aestivum GN=ll905 PE=4 SV=1	KTLF	None	1	508.315	508.315	508.315	5.2115
B6UKM6	Gamma-gliadin OS=Triticum aestivum GN=ll905 PE=4 SV=1	SMIWPQSDCQVMW	Carbamidomethyl C(9);Deamidation Q(6);Oxidation M(2);Oxidation M(12)	3	1700.67	1700.67	567.561	5.2208
B6UKM6	Gamma-gliadin OS=Triticum aestivum GN=ll905 PE=4 SV=1	SSVVAGIGGQ	None	1	874.462	874.462	874.462	5.2248
B6UKM6	Gamma-gliadin OS=Triticum aestivum GN=ll905 PE=4 SV=1	VPPECSIIKAPF	Carbamidomethyl C(5)	2	1357.69	1357.69	679.351	5.2381
B6UKM6	Gamma-gliadin OS=Triticum aestivum GN=ll905 PE=4 SV=1	KTLF	None	1	508.315	508.315	508.315	5.3178
B6UKM6	Gamma-gliadin OS=Triticum aestivum GN=ll905 PE=4 SV=1	VPPECSIIKAPF	Carbamidomethyl C(5)	2	1357.72	1357.72	679.363	5.3775
B6UKM6	Gamma-gliadin OS=Triticum aestivum GN=ll905 PE=4 SV=1	KTLF	None	1	508.314	508.314	508.314	5.4061
B6UKM6	Gamma-gliadin OS=Triticum aestivum GN=ll905 PE=4 SV=1	IQPSLQQQVNPCKNF	Carbamidomethyl C(12)	2	1800.86	1800.86	900.936	5.4552
B6UKM6	Gamma-gliadin OS=Triticum aestivum GN=ll905 PE=4 SV=1	KTLF	None	1	508.313	508.313	508.313	5.4603
B6UKM6	Gamma-gliadin OS=Triticum aestivum GN=ll905 PE=4 SV=1	LLQQCKPVSLVSSLW	Carbamidomethyl C(5)	3	1757.94	1757.94	586.653	5.4653
B6UKM6	Gamma-gliadin OS=Triticum aestivum GN=ll905 PE=4 SV=1	LLQQCKPVSLVSSLW	Carbamidomethyl C(5);Deamidation Q(*)	2	1758.95	1758.95	879.981	5.4794
B6UKM6	Gamma-gliadin OS=Triticum aestivum GN=ll905 PE=4 SV=1	KTLF	None	1	508.314	508.314	508.314	5.4917
B6UKM6	Gamma-gliadin OS=Triticum aestivum GN=ll905 PE=4 SV=1	KTLF	None	1	508.314	508.313	508.314	5.5241
B6UKM6	Gamma-gliadin OS=Triticum aestivum GN=ll905 PE=4 SV=1	SMIWPQSDCQVMW	Carbamidomethyl C(9);Deamidation Q(10);Oxidation M(2);Oxidation M(12)	3	1700.67	1700.67	567.562	5.566
B6UKM6	Gamma-gliadin OS=Triticum aestivum GN=ll905 PE=4 SV=1	ILTILAMATTIATANMQVDPSGQVQWPQQQPF	Deamidation Q(*);Deamidation Q(*);Oxidation M(*)	3	3516.74	3516.74	1172.92	5.6127
B6UKM6	Gamma-gliadin OS=Triticum aestivum GN=ll905 PE=4 SV=1	VPPECSIIKAPF	Carbamidomethyl C(5)	2	1357.72	1357.72	679.365	5.6624
B6UKM6	Gamma-gliadin OS=Triticum aestivum GN=ll905 PE=4 SV=1	VPPECSIIKAPF	Carbamidomethyl C(5)	2	1357.72	1357.72	679.365	5.6691
B6UKM6	Gamma-gliadin OS=Triticum aestivum GN=ll905 PE=4 SV=1	VPPECSIIKAPF	Carbamidomethyl C(5)	2	1357.69	1357.69	679.349	5.6858
B6UKM6	Gamma-gliadin OS=Triticum aestivum GN=ll905 PE=4 SV=1	IQPSLQQQVNPCKNF	Carbamidomethyl C(12);Deamidation Q(*);Deamidation Q(*)	3	1802.87	1802.87	601.628	5.7189
B6UKM6	Gamma-gliadin OS=Triticum aestivum GN=ll905 PE=4 SV=1	VPPECSIIKAPF	Carbamidomethyl C(5)	2	1357.72	1357.72	679.365	5.7214
B6UKM6	Gamma-gliadin OS=Triticum aestivum GN=ll905 PE=4 SV=1	SSVVAGIGGQ	None	1	874.465	874.465	874.465	5.7247
B6UKM6	Gamma-gliadin OS=Triticum aestivum GN=ll905 PE=4 SV=1	VPPECSIIKAPF	Carbamidomethyl C(5)	2	1357.72	1357.72	679.364	5.7986
B6UKM6	Gamma-gliadin OS=Triticum aestivum GN=ll905 PE=4 SV=1	KTLF	None	1	508.315	508.314	508.315	5.8036
B6UKM6	Gamma-gliadin OS=Triticum aestivum GN=ll905 PE=4 SV=1	IQPSLQQQVNPCKNF	Carbamidomethyl C(12);Deamidation Q(*);Deamidation Q(*)	3	1802.87	1802.87	601.628	5.8353
B6UKM6	Gamma-gliadin OS=Triticum aestivum GN=ll905 PE=4 SV=1	KTLF	None	1	508.314	508.312	508.314	5.8489
B6UKM6	Gamma-gliadin OS=Triticum aestivum GN=ll905 PE=4 SV=1	SSVVAGIGGQ	None	1	874.466	874.466	874.466	5.8495
B6UKM6	Gamma-gliadin OS=Triticum aestivum GN=ll905 PE=4 SV=1	KTLF	None	1	508.315	508.313	508.315	5.8639
B6UKM6	Gamma-gliadin OS=Triticum aestivum GN=ll905 PE=4 SV=1	KTLF	None	1	508.314	508.313	508.314	5.8826
B6UKM6	Gamma-gliadin OS=Triticum aestivum GN=ll905 PE=4 SV=1	IQPSLQQQVNPCKNF	Carbamidomethyl C(12);Deamidation Q(*);Deamidation Q(*)	3	1802.88	1802.88	601.631	5.9879
B6UKM6	Gamma-gliadin OS=Triticum aestivum GN=ll905 PE=4 SV=1	IQPSLQQQVNPCKNF	Carbamidomethyl C(12);Deamidation Q(*);Deamidation Q(*)	3	1802.88	1802.88	601.63	6.0755
B6UKM6	Gamma-gliadin OS=Triticum aestivum GN=ll905 PE=4 SV=1	MKTLF	None	2	639.346	639.346	320.177	6.1868
B6UKM6	Gamma-gliadin OS=Triticum aestivum GN=ll905 PE=4 SV=1	SSVVAGIGGQ	None	1	874.466	874.466	874.466	6.2577
B6UKM6	Gamma-gliadin OS=Triticum aestivum GN=ll905 PE=4 SV=1	KTLF	None	1	508.314	508.313	508.314	6.3742
B6UKM6	Gamma-gliadin OS=Triticum aestivum GN=ll905 PE=4 SV=1	SSVVAGIGGQ	None	1	874.464	874.464	874.464	6.4342
B6UKM6	Gamma-gliadin OS=Triticum aestivum GN=ll905 PE=4 SV=1	ILTILAMATTIATANMQVDPSGQVQWPQQQPF	Deamidation Q(*);Deamidation Q(*);Oxidation M(*)	3	3516.74	3516.74	1172.92	6.4993
B6UKM6	Gamma-gliadin OS=Triticum aestivum GN=ll905 PE=4 SV=1	MKTLFILTILAMATTIATANMQVDPSGQVQWPQQQPF	Deamidation Q(22);Deamidation Q(30);Oxidation M(1)	4	4137.05	4137.05	1035.02	6.5303
B6UKM6	Gamma-gliadin OS=Triticum aestivum GN=ll905 PE=4 SV=1	VPPECSIIKAPF	Carbamidomethyl C(5)	2	1357.72	1357.72	679.364	6.5443
B6UKM6	Gamma-gliadin OS=Triticum aestivum GN=ll905 PE=4 SV=1	SSVVAGIGGQ	None	1	874.464	874.464	874.464	6.5579
B6UKM6	Gamma-gliadin OS=Triticum aestivum GN=ll905 PE=4 SV=1	VPPECSIIKAPF	Carbamidomethyl C(5)	2	1357.72	1357.72	679.364	6.58
B6UKM6	Gamma-gliadin OS=Triticum aestivum GN=ll905 PE=4 SV=1	VPPECSIIKAPF	Carbamidomethyl C(5)	2	1357.72	1357.72	679.364	6.6435
B6UKM6	Gamma-gliadin OS=Triticum aestivum GN=ll905 PE=4 SV=1	SSVVAGIGGQ	None	1	874.464	874.463	874.464	6.7472
B6UKM6	Gamma-gliadin OS=Triticum aestivum GN=ll905 PE=4 SV=1	SSVVAGIGGQ	None	1	874.465	874.463	874.465	6.8276
B6UKM6	Gamma-gliadin OS=Triticum aestivum GN=ll905 PE=4 SV=1	SSVVAGIGGQ	None	1	874.464	874.464	874.464	6.8645
B6UKM6	Gamma-gliadin OS=Triticum aestivum GN=ll905 PE=4 SV=1	SSVVAGIGGQ	None	1	874.465	874.464	874.465	7.0469
B6UKM6	Gamma-gliadin OS=Triticum aestivum GN=ll905 PE=4 SV=1	SSVVAGIGGQ	None	1	874.465	874.465	874.465	7.1172
B6UKM6	Gamma-gliadin OS=Triticum aestivum GN=ll905 PE=4 SV=1	SSVVAGIGGQ	None	1	874.464	874.464	874.464	7.1236
B6UKM6	Gamma-gliadin OS=Triticum aestivum GN=ll905 PE=4 SV=1	SSVVAGIGGQ	None	1	874.464	874.464	874.464	7.1926
B6UKM6	Gamma-gliadin OS=Triticum aestivum GN=ll905 PE=4 SV=1	SSVVAGIGGQ	None	1	874.465	874.464	874.465	7.2043
B6UKM6	Gamma-gliadin OS=Triticum aestivum GN=ll905 PE=4 SV=1	SSVVAGIGGQ	None	1	874.463	874.463	874.463	7.2522
B6UKM6	Gamma-gliadin OS=Triticum aestivum GN=ll905 PE=4 SV=1	SSVVAGIGGQ	None	1	874.464	874.463	874.464	7.2821
B6UKN3	Gamma-gliadin OS=Triticum aestivum GN=ll913 PE=4 SV=1	ANIDDGIGGQ	None	2	959.444	959.442	480.226	5.0349
B6UKN3	Gamma-gliadin OS=Triticum aestivum GN=ll913 PE=4 SV=1	VPPDCSTINVPY	Carbamidomethyl C(5)	2	1361.64	1361.64	681.323	5.0416
B6UKN3	Gamma-gliadin OS=Triticum aestivum GN=ll913 PE=4 SV=1	MKTLFIPTILAMATTIATANMQADPSGQVQWPQQQPF	Deamidation Q(22);Deamidation Q(33)	4	4077.01	4077.01	1020.01	5.1122
B6UKN3	Gamma-gliadin OS=Triticum aestivum GN=ll913 PE=4 SV=1	LQQQMNPCKNF	Carbamidomethyl C(8);Deamidation Q(4)	2	1408.64	1408.64	704.821	5.1159
B6UKN3	Gamma-gliadin OS=Triticum aestivum GN=ll913 PE=4 SV=1	LQPRQPQQSFPQQQQPAIQSF	Deamidation Q(*);Deamidation Q(*)	3	2483.24	2483.24	828.42	5.19
B6UKN3	Gamma-gliadin OS=Triticum aestivum GN=ll913 PE=4 SV=1	KTLF	None	1	508.314	508.314	508.314	5.1948
B6UKN3	Gamma-gliadin OS=Triticum aestivum GN=ll913 PE=4 SV=1	KTLF	None	1	508.315	508.315	508.315	5.2036
B6UKN3	Gamma-gliadin OS=Triticum aestivum GN=ll913 PE=4 SV=1	KTLF	None	1	508.315	508.315	508.315	5.2115
B6UKN3	Gamma-gliadin OS=Triticum aestivum GN=ll913 PE=4 SV=1	LQPHQPF	Deamidation Q(*)	2	867.433	867.432	434.22	5.2774
B6UKN3	Gamma-gliadin OS=Triticum aestivum GN=ll913 PE=4 SV=1	ANIDDGIGGQ	None	1	959.464	959.463	959.464	5.2987
B6UKN3	Gamma-gliadin OS=Triticum aestivum GN=ll913 PE=4 SV=1	KTLF	None	1	508.314	508.314	508.314	5.4061
B6UKN3	Gamma-gliadin OS=Triticum aestivum GN=ll913 PE=4 SV=1	LQPRQPQQSFPQQQQPAIQSF	Deamidation Q(8);Deamidation Q(19)	3	2483.24	2483.24	828.42	5.4384
B6UKN3	Gamma-gliadin OS=Triticum aestivum GN=ll913 PE=4 SV=1	KTLF	None	1	508.313	508.313	508.313	5.4603
B6UKN3	Gamma-gliadin OS=Triticum aestivum GN=ll913 PE=4 SV=1	SQQPQQIFPQPQQTFPHQPQQQFPQPQQPQQQF	Deamidation Q(20);Deamidation Q(21);Deamidation Q(22)	4	4001.9	4001.9	1001.23	5.485
B6UKN3	Gamma-gliadin OS=Triticum aestivum GN=ll913 PE=4 SV=1	KTLF	None	1	508.314	508.314	508.314	5.4917
B6UKN3	Gamma-gliadin OS=Triticum aestivum GN=ll913 PE=4 SV=1	KTLF	None	1	508.314	508.313	508.314	5.5241
B6UKN3	Gamma-gliadin OS=Triticum aestivum GN=ll913 PE=4 SV=1	LQPRQPQQSFPQQQQPAIQSF	Deamidation Q(*);Deamidation Q(*)	3	2483.24	2483.24	828.419	5.533
B6UKN3	Gamma-gliadin OS=Triticum aestivum GN=ll913 PE=4 SV=1	VPPDCSTINVPY	Carbamidomethyl C(5)	2	1361.65	1361.65	681.326	5.5533
B6UKN3	Gamma-gliadin OS=Triticum aestivum GN=ll913 PE=4 SV=1	MKTLF	None	1	639.348	639.348	639.348	5.5764
B6UKN3	Gamma-gliadin OS=Triticum aestivum GN=ll913 PE=4 SV=1	VPPDCSTINVPY	Carbamidomethyl C(5)	2	1361.65	1361.65	681.329	5.6159
B6UKN3	Gamma-gliadin OS=Triticum aestivum GN=ll913 PE=4 SV=1	VPPDCSTINVPY	Carbamidomethyl C(5)	2	1361.64	1361.64	681.325	5.7002
B6UKN3	Gamma-gliadin OS=Triticum aestivum GN=ll913 PE=4 SV=1	LQQQMNPCKNF	Carbamidomethyl C(8);Deamidation Q(2)	2	1408.64	1408.64	704.822	5.734
B6UKN3	Gamma-gliadin OS=Triticum aestivum GN=ll913 PE=4 SV=1	LQPHQPF	None	2	866.453	866.453	433.73	5.7669
B6UKN3	Gamma-gliadin OS=Triticum aestivum GN=ll913 PE=4 SV=1	KTLF	None	1	508.315	508.314	508.315	5.8036
B6UKN3	Gamma-gliadin OS=Triticum aestivum GN=ll913 PE=4 SV=1	LQQQMNPCKNF	Carbamidomethyl C(8)	2	1407.65	1407.65	704.331	5.8176
B6UKN3	Gamma-gliadin OS=Triticum aestivum GN=ll913 PE=4 SV=1	SQQPQQIFPQPQQTFPHQPQQQFPQPQQPQQQF	Deamidation Q(*);Deamidation Q(*);Deamidation Q(*)	3	4001.89	4001.89	1334.64	5.819
B6UKN3	Gamma-gliadin OS=Triticum aestivum GN=ll913 PE=4 SV=1	KTLF	None	1	508.314	508.312	508.314	5.8489
B6UKN3	Gamma-gliadin OS=Triticum aestivum GN=ll913 PE=4 SV=1	KTLF	None	1	508.315	508.313	508.315	5.8639
B6UKN3	Gamma-gliadin OS=Triticum aestivum GN=ll913 PE=4 SV=1	KTLF	None	1	508.314	508.313	508.314	5.8826
B6UKN3	Gamma-gliadin OS=Triticum aestivum GN=ll913 PE=4 SV=1	LQQQMNPCKNF	Carbamidomethyl C(8);Deamidation Q(4)	2	1408.63	1408.63	704.819	5.9007
B6UKN3	Gamma-gliadin OS=Triticum aestivum GN=ll913 PE=4 SV=1	VPPDCSTINVPY	Carbamidomethyl C(5)	2	1361.66	1361.65	681.331	5.9505
B6UKN3	Gamma-gliadin OS=Triticum aestivum GN=ll913 PE=4 SV=1	LQQQMNPCKNF	Carbamidomethyl C(8);Deamidation Q(4)	2	1408.63	1408.63	704.821	5.9687
B6UKN3	Gamma-gliadin OS=Triticum aestivum GN=ll913 PE=4 SV=1	LQQQMNPCKNF	Carbamidomethyl C(8);Deamidation Q(4)	2	1408.64	1408.63	704.822	6.0082
B6UKN3	Gamma-gliadin OS=Triticum aestivum GN=ll913 PE=4 SV=1	LQQQMNPCKNF	Carbamidomethyl C(8);Deamidation Q(4)	2	1408.64	1408.64	704.821	6.0366
B6UKN3	Gamma-gliadin OS=Triticum aestivum GN=ll913 PE=4 SV=1	LQQQMNPCKNF	Carbamidomethyl C(8);Deamidation Q(4)	2	1408.63	1408.63	704.821	6.0755
B6UKN3	Gamma-gliadin OS=Triticum aestivum GN=ll913 PE=4 SV=1	SQQPQQIFPQPQQTFPHQPQQQFPQPQQPQQQF	Deamidation Q(*)	4	3999.92	3999.92	1000.73	6.1554
B6UKN3	Gamma-gliadin OS=Triticum aestivum GN=ll913 PE=4 SV=1	MKTLF	None	2	639.346	639.346	320.177	6.1868
B6UKN3	Gamma-gliadin OS=Triticum aestivum GN=ll913 PE=4 SV=1	LQQQMNPCKNF	Carbamidomethyl C(8);Deamidation Q(4)	2	1408.64	1408.63	704.822	6.1975
B6UKN3	Gamma-gliadin OS=Triticum aestivum GN=ll913 PE=4 SV=1	SQQPQQIFPQPQQTFPHQPQQQFPQPQQPQQQF	Deamidation Q(*);Deamidation Q(*);Deamidation Q(*)	3	4001.89	4001.89	1334.64	6.1979
B6UKN3	Gamma-gliadin OS=Triticum aestivum GN=ll913 PE=4 SV=1	LQQQMNPCKNF	Carbamidomethyl C(8);Deamidation Q(4)	2	1408.63	1408.63	704.82	6.2193
B6UKN3	Gamma-gliadin OS=Triticum aestivum GN=ll913 PE=4 SV=1	LQQQMNPCKNF	Carbamidomethyl C(8)	2	1407.65	1407.65	704.331	6.2276
B6UKN3	Gamma-gliadin OS=Triticum aestivum GN=ll913 PE=4 SV=1	LQQQMNPCKNF	Carbamidomethyl C(8);Deamidation Q(4)	2	1408.63	1408.63	704.821	6.2282
B6UKN3	Gamma-gliadin OS=Triticum aestivum GN=ll913 PE=4 SV=1	SQQPQQIFPQPQQTFPHQPQQQFPQPQQPQQQF	None	4	3998.88	3998.88	1000.48	6.2413
B6UKN3	Gamma-gliadin OS=Triticum aestivum GN=ll913 PE=4 SV=1	SQQPQQIFPQPQQTFPHQPQQQFPQPQQPQQQF	Deamidation Q(*);Deamidation Q(*)	4	4000.9	4000.9	1000.98	6.2526
B6UKN3	Gamma-gliadin OS=Triticum aestivum GN=ll913 PE=4 SV=1	LQQQMNPCKNF	Carbamidomethyl C(8);Deamidation Q(4)	2	1408.64	1408.63	704.822	6.3209
B6UKN3	Gamma-gliadin OS=Triticum aestivum GN=ll913 PE=4 SV=1	LQQQMNPCKNF	Carbamidomethyl C(8)	2	1407.65	1407.65	704.33	6.3599
B6UKN3	Gamma-gliadin OS=Triticum aestivum GN=ll913 PE=4 SV=1	KTLF	None	1	508.314	508.313	508.314	6.3742
B6UKN3	Gamma-gliadin OS=Triticum aestivum GN=ll913 PE=4 SV=1	LQQQMNPCKNF	Carbamidomethyl C(8);Deamidation Q(4)	2	1408.63	1408.63	704.821	6.3924
B6UKN3	Gamma-gliadin OS=Triticum aestivum GN=ll913 PE=4 SV=1	VPPDCSTINVPY	Carbamidomethyl C(5)	2	1361.65	1361.65	681.331	6.5158
B6UKN3	Gamma-gliadin OS=Triticum aestivum GN=ll913 PE=4 SV=1	VPPDCSTINVPY	Carbamidomethyl C(5)	2	1361.65	1361.65	681.331	6.5806
B6UKN3	Gamma-gliadin OS=Triticum aestivum GN=ll913 PE=4 SV=1	VPPDCSTINVPY	Carbamidomethyl C(5)	2	1361.65	1361.65	681.331	6.6001
B6UKN3	Gamma-gliadin OS=Triticum aestivum GN=ll913 PE=4 SV=1	VPPDCSTINVPY	Carbamidomethyl C(5)	2	1361.66	1361.65	681.332	6.6511
B6UKN3	Gamma-gliadin OS=Triticum aestivum GN=ll913 PE=4 SV=1	LQPHQPF	None	2	866.451	866.451	433.729	6.7072
B6UKN3	Gamma-gliadin OS=Triticum aestivum GN=ll913 PE=4 SV=1	SQQPQQIFPQPQQTFPHQPQQQFPQPQQPQQQF	None	4	3998.95	3998.95	1000.49	6.8591
B6UKN3	Gamma-gliadin OS=Triticum aestivum GN=ll913 PE=4 SV=1	LQPHQPF	None	2	866.455	866.455	433.731	6.8727
B6UKN3	Gamma-gliadin OS=Triticum aestivum GN=ll913 PE=4 SV=1	SQQPQQIFPQPQQTFPHQPQQQFPQPQQPQQQF	None	4	3998.94	3998.94	1000.49	6.882
B6UKN3	Gamma-gliadin OS=Triticum aestivum GN=ll913 PE=4 SV=1	LQPHQPF	None	2	866.454	866.454	433.731	6.9399
B6UKN3	Gamma-gliadin OS=Triticum aestivum GN=ll913 PE=4 SV=1	VPPDCSTINVPY	Carbamidomethyl C(5)	2	1361.66	1361.66	681.335	6.9596
B6UKN3	Gamma-gliadin OS=Triticum aestivum GN=ll913 PE=4 SV=1	VPPDCSTINVPY	Carbamidomethyl C(5)	2	1361.65	1361.65	681.329	7.0009
B6UKN3	Gamma-gliadin OS=Triticum aestivum GN=ll913 PE=4 SV=1	LQPHQPF	None	2	866.451	866.451	433.729	7.1467
B6UKN3	Gamma-gliadin OS=Triticum aestivum GN=ll913 PE=4 SV=1	LQQQMNPCKNF	Carbamidomethyl C(8)	2	1407.65	1407.65	704.331	7.1544
B6UKN3	Gamma-gliadin OS=Triticum aestivum GN=ll913 PE=4 SV=1	VPPDCSTINVPY	Carbamidomethyl C(5)	2	1361.65	1361.64	681.327	7.1836
B6UKN3	Gamma-gliadin OS=Triticum aestivum GN=ll913 PE=4 SV=1	LQQQMNPCKNF	Carbamidomethyl C(8)	2	1407.65	1407.65	704.33	7.1986
B6UKN3	Gamma-gliadin OS=Triticum aestivum GN=ll913 PE=4 SV=1	SQQPQQIFPQPQQTFPHQPQQQFPQPQQPQQQF	None	4	3998.94	3998.94	1000.49	7.2207
B6UKN3	Gamma-gliadin OS=Triticum aestivum GN=ll913 PE=4 SV=1	LQPHQPF	None	2	866.455	866.455	433.731	7.247
B6UKN3	Gamma-gliadin OS=Triticum aestivum GN=ll913 PE=4 SV=1	LQPHQPF	None	2	866.458	866.457	433.733	7.4707
B6UKN3	Gamma-gliadin OS=Triticum aestivum GN=ll913 PE=4 SV=1	LQPHQPF	None	2	866.452	866.452	433.73	7.4815
B6UKN3	Gamma-gliadin OS=Triticum aestivum GN=ll913 PE=4 SV=1	LQPHQPF	None	2	866.454	866.452	433.73	7.5337
B6UKN3	Gamma-gliadin OS=Triticum aestivum GN=ll913 PE=4 SV=1	LQQQMNPCKNF	Carbamidomethyl C(8)	2	1407.65	1407.65	704.33	7.5768
B6UKN3	Gamma-gliadin OS=Triticum aestivum GN=ll913 PE=4 SV=1	LQPHQPF	None	2	866.452	866.451	433.73	7.6036
B6UKN3	Gamma-gliadin OS=Triticum aestivum GN=ll913 PE=4 SV=1	LQPHQPF	None	2	866.451	866.451	433.729	7.6265
B6UKN3	Gamma-gliadin OS=Triticum aestivum GN=ll913 PE=4 SV=1	LQPHQPF	None	2	866.453	866.451	433.73	7.6504
B6UKN3	Gamma-gliadin OS=Triticum aestivum GN=ll913 PE=4 SV=1	LQPHQPF	None	2	866.452	866.451	433.73	7.7071
B6UKN3	Gamma-gliadin OS=Triticum aestivum GN=ll913 PE=4 SV=1	LQPHQPF	None	2	866.457	866.456	433.732	7.7071
B6UKN3	Gamma-gliadin OS=Triticum aestivum GN=ll913 PE=4 SV=1	LQPHQPF	None	2	866.452	866.452	433.73	7.7717
C3VN76	Low molecular weight glutenin OS=Triticum aestivum GN=Glu-A3 PE=4 SV=1	SQQQQPQFSQQQQPPY	None	2	1946.89	1946.89	973.95	5.0014
C3VN76	Low molecular weight glutenin OS=Triticum aestivum GN=Glu-A3 PE=4 SV=1	TQQQQPSF	None	1	963.452	963.451	963.452	5.0137
C3VN76	Low molecular weight glutenin OS=Triticum aestivum GN=Glu-A3 PE=4 SV=1	MKTFLVF	None	2	885.487	885.487	443.247	5.0291
C3VN76	Low molecular weight glutenin OS=Triticum aestivum GN=Glu-A3 PE=4 SV=1	TQQQQPPFSQQPPISQQQQPPF	Deamidation Q(16)	3	2565.22	2565.22	855.746	5.0345
C3VN76	Low molecular weight glutenin OS=Triticum aestivum GN=Glu-A3 PE=4 SV=1	LQQQQPPF	None	2	985.51	985.51	493.259	5.0462
C3VN76	Low molecular weight glutenin OS=Triticum aestivum GN=Glu-A3 PE=4 SV=1	SQQQQPQFSQQQQPPY	None	2	1946.91	1946.91	973.956	5.0599
C3VN76	Low molecular weight glutenin OS=Triticum aestivum GN=Glu-A3 PE=4 SV=1	TQQQQPPF	None	2	973.477	973.477	487.242	5.0624
C3VN76	Low molecular weight glutenin OS=Triticum aestivum GN=Glu-A3 PE=4 SV=1	SQRPPISQQQQQQQQQQQPF	None	5	2437.2	2437.2	488.245	5.0677
C3VN76	Low molecular weight glutenin OS=Triticum aestivum GN=Glu-A3 PE=4 SV=1	TQQQQPPFSQQPPISQQQQPPF	Deamidation Q(4);Deamidation Q(5)	3	2566.22	2566.22	856.078	5.0758
C3VN76	Low molecular weight glutenin OS=Triticum aestivum GN=Glu-A3 PE=4 SV=1	SQQQQPQFSQQQQPPYSQQQQPPY	Deamidation Q(*)	3	2904.33	2904.33	968.78	5.0785
C3VN76	Low molecular weight glutenin OS=Triticum aestivum GN=Glu-A3 PE=4 SV=1	ETTTSVPLGVGIGVGVY	None	2	1648.92	1648.92	824.963	5.082
C3VN76	Low molecular weight glutenin OS=Triticum aestivum GN=Glu-A3 PE=4 SV=1	SQQQQPPYSQQQQPPF	Deamidation Q(*)	2	1916.89	1916.89	958.947	5.088
C3VN76	Low molecular weight glutenin OS=Triticum aestivum GN=Glu-A3 PE=4 SV=1	LQQQQPPF	None	2	985.508	985.508	493.258	5.1002
C3VN76	Low molecular weight glutenin OS=Triticum aestivum GN=Glu-A3 PE=4 SV=1	SQQQQPQFSQQQQPPY	None	2	1946.9	1946.9	973.955	5.1009
C3VN76	Low molecular weight glutenin OS=Triticum aestivum GN=Glu-A3 PE=4 SV=1	MKTFLVF	None	2	885.485	885.484	443.246	5.1028
C3VN76	Low molecular weight glutenin OS=Triticum aestivum GN=Glu-A3 PE=4 SV=1	TQQQQPPF	None	2	973.48	973.48	487.243	5.1032
C3VN76	Low molecular weight glutenin OS=Triticum aestivum GN=Glu-A3 PE=4 SV=1	LQQQQQPPF	None	2	1113.57	1113.57	557.288	5.1356
C3VN76	Low molecular weight glutenin OS=Triticum aestivum GN=Glu-A3 PE=4 SV=1	SQQQQSPF	None	2	949.442	949.442	475.225	5.1374
C3VN76	Low molecular weight glutenin OS=Triticum aestivum GN=Glu-A3 PE=4 SV=1	SQQQQPPFSQQQQPPF	Deamidation Q(*)	2	1900.89	1900.89	950.949	5.1402
C3VN76	Low molecular weight glutenin OS=Triticum aestivum GN=Glu-A3 PE=4 SV=1	SQQQQSPFSQQQQPPFLQQQQPPF	Deamidation Q(*)	3	2857.35	2857.35	953.122	5.1461
C3VN76	Low molecular weight glutenin OS=Triticum aestivum GN=Glu-A3 PE=4 SV=1	SQQQQPQFSQQQQPPYSQQQQPPY	Deamidation Q(13)	4	2904.31	2904.31	726.833	5.1491
C3VN76	Low molecular weight glutenin OS=Triticum aestivum GN=Glu-A3 PE=4 SV=1	MKTFLVF	None	2	885.485	885.484	443.246	5.1509
C3VN76	Low molecular weight glutenin OS=Triticum aestivum GN=Glu-A3 PE=4 SV=1	SQQQQPPF	None	2	959.462	959.462	480.235	5.1575
C3VN76	Low molecular weight glutenin OS=Triticum aestivum GN=Glu-A3 PE=4 SV=1	SQQQQPPFSQQQQPPFSQQQQPPF	None	3	2840.33	2840.33	947.45	5.1706
C3VN76	Low molecular weight glutenin OS=Triticum aestivum GN=Glu-A3 PE=4 SV=1	TQQQQPPF	None	2	973.476	973.476	487.242	5.1792
C3VN76	Low molecular weight glutenin OS=Triticum aestivum GN=Glu-A3 PE=4 SV=1	SQQQQPPYSQQQQPPYSQQQQPPF	Deamidation Q(19);Deamidation Q(20);Deamidation Q(21)	3	2875.29	2875.29	959.102	5.1799
C3VN76	Low molecular weight glutenin OS=Triticum aestivum GN=Glu-A3 PE=4 SV=1	LQPHQIAQLEVMTSIALRTLPTMCSVNVPLY	Carbamidomethyl C(24)	3	3523.84	3523.84	1175.29	5.1948
C3VN76	Low molecular weight glutenin OS=Triticum aestivum GN=Glu-A3 PE=4 SV=1	SQQQQPPFSQQQQSPFSQQQQPPF	Deamidation Q(*)	3	2831.31	2831.31	944.442	5.1964
C3VN76	Low molecular weight glutenin OS=Triticum aestivum GN=Glu-A3 PE=4 SV=1	TQQQQPPFSQQPPISQQQQPPF	Deamidation Q(*);Deamidation Q(*)	3	2566.22	2566.22	856.078	5.2076
C3VN76	Low molecular weight glutenin OS=Triticum aestivum GN=Glu-A3 PE=4 SV=1	SQRPPISQQQQQQQQQQQPF	None	3	2437.2	2437.2	813.071	5.212
C3VN76	Low molecular weight glutenin OS=Triticum aestivum GN=Glu-A3 PE=4 SV=1	SQQPPISQQQQPPF	None	2	1609.79	1609.79	805.401	5.2154
C3VN76	Low molecular weight glutenin OS=Triticum aestivum GN=Glu-A3 PE=4 SV=1	SQQQQPQFSQQQQPPY	None	2	1946.89	1946.89	973.947	5.2198
C3VN76	Low molecular weight glutenin OS=Triticum aestivum GN=Glu-A3 PE=4 SV=1	ALLALAAASAVAQISQQQQQPPF	Deamidation Q(*);Deamidation Q(*)	3	2353.24	2353.24	785.085	5.2237
C3VN76	Low molecular weight glutenin OS=Triticum aestivum GN=Glu-A3 PE=4 SV=1	SQQQQPPFLQQQQPPF	None	3	1925.97	1925.97	642.661	5.2419
C3VN76	Low molecular weight glutenin OS=Triticum aestivum GN=Glu-A3 PE=4 SV=1	SQQQQPQFSQQQQPPYSQQQQPPY	Deamidation Q(*);Deamidation Q(*)	3	2905.31	2905.31	969.108	5.255
C3VN76	Low molecular weight glutenin OS=Triticum aestivum GN=Glu-A3 PE=4 SV=1	SQQQQPPYSQQQQPPF	Deamidation Q(*)	2	1916.88	1916.88	958.943	5.2694
C3VN76	Low molecular weight glutenin OS=Triticum aestivum GN=Glu-A3 PE=4 SV=1	SIILQQQQQQQQQQQQGQSVIQY	None	3	2757.32	2757.32	919.779	5.2735
C3VN76	Low molecular weight glutenin OS=Triticum aestivum GN=Glu-A3 PE=4 SV=1	TQQQQPPFSQQPPISQQQQPPF	Deamidation Q(*);Deamidation Q(*);Deamidation Q(*)	3	2567.22	2567.22	856.41	5.2798
C3VN76	Low molecular weight glutenin OS=Triticum aestivum GN=Glu-A3 PE=4 SV=1	LQQQQPPF	None	2	985.511	985.509	493.259	5.2858
C3VN76	Low molecular weight glutenin OS=Triticum aestivum GN=Glu-A3 PE=4 SV=1	TQQQQPPF	None	2	973.474	973.474	487.241	5.2905
C3VN76	Low molecular weight glutenin OS=Triticum aestivum GN=Glu-A3 PE=4 SV=1	SQQQQSPF	None	2	949.441	949.441	475.224	5.2995
C3VN76	Low molecular weight glutenin OS=Triticum aestivum GN=Glu-A3 PE=4 SV=1	ALLALAAASAVAQISQQQQQPPF	Deamidation Q(*)	2	2352.25	2352.25	1176.63	5.3011
C3VN76	Low molecular weight glutenin OS=Triticum aestivum GN=Glu-A3 PE=4 SV=1	SQQQQPQF	None	3	990.471	990.471	330.828	5.3082
C3VN76	Low molecular weight glutenin OS=Triticum aestivum GN=Glu-A3 PE=4 SV=1	ALLALAAASAVAQISQQQQQPPF	None	3	2351.25	2351.25	784.421	5.3299
C3VN76	Low molecular weight glutenin OS=Triticum aestivum GN=Glu-A3 PE=4 SV=1	LQQQQPPF	None	1	985.497	985.497	985.497	5.3354
C3VN76	Low molecular weight glutenin OS=Triticum aestivum GN=Glu-A3 PE=4 SV=1	SQQQQPPFLQQQQPPF	None	3	1925.97	1925.97	642.661	5.3461
C3VN76	Low molecular weight glutenin OS=Triticum aestivum GN=Glu-A3 PE=4 SV=1	SQQQQSPF	None	2	949.439	949.439	475.223	5.3498
C3VN76	Low molecular weight glutenin OS=Triticum aestivum GN=Glu-A3 PE=4 SV=1	TQQQQPPF	None	2	973.476	973.476	487.241	5.3519
C3VN76	Low molecular weight glutenin OS=Triticum aestivum GN=Glu-A3 PE=4 SV=1	SQQPPISQQQQPPFSQQQQPPF	None	3	2550.24	2550.24	850.751	5.3544
C3VN76	Low molecular weight glutenin OS=Triticum aestivum GN=Glu-A3 PE=4 SV=1	LQQQQPPF	None	2	985.519	985.518	493.263	5.3572
C3VN76	Low molecular weight glutenin OS=Triticum aestivum GN=Glu-A3 PE=4 SV=1	MKTFLVF	None	2	885.487	885.486	443.247	5.3601
C3VN76	Low molecular weight glutenin OS=Triticum aestivum GN=Glu-A3 PE=4 SV=1	SQQQQPQF	None	2	990.471	990.471	495.739	5.3653
C3VN76	Low molecular weight glutenin OS=Triticum aestivum GN=Glu-A3 PE=4 SV=1	TQQQQPPFSQQPPISQQQQPPFSQQQQPPF	Deamidation Q(*);Deamidation Q(*)	3	3506.65	3506.65	1169.56	5.3661
C3VN76	Low molecular weight glutenin OS=Triticum aestivum GN=Glu-A3 PE=4 SV=1	ALLALAAASAVAQISQQQQQPPF	None	3	2351.25	2351.25	784.421	5.3668
C3VN76	Low molecular weight glutenin OS=Triticum aestivum GN=Glu-A3 PE=4 SV=1	SQQQQSPFSQQQQPPF	Deamidation Q(*);Deamidation Q(*)	2	1891.85	1891.85	946.43	5.3785
C3VN76	Low molecular weight glutenin OS=Triticum aestivum GN=Glu-A3 PE=4 SV=1	TQQQQPSFSQRPPISQQQQQQQQQQQPF	Deamidation Q(*);Deamidation Q(*)	4	3383.62	3383.62	846.659	5.3833
C3VN76	Low molecular weight glutenin OS=Triticum aestivum GN=Glu-A3 PE=4 SV=1	SQQQQSPF	None	2	949.441	949.441	475.224	5.3945
C3VN76	Low molecular weight glutenin OS=Triticum aestivum GN=Glu-A3 PE=4 SV=1	SQQQQPQF	None	2	990.464	990.464	495.735	5.4011
C3VN76	Low molecular weight glutenin OS=Triticum aestivum GN=Glu-A3 PE=4 SV=1	SQRPPISQQQQQQQQQQQPF	None	5	2437.19	2437.19	488.245	5.4043
C3VN76	Low molecular weight glutenin OS=Triticum aestivum GN=Glu-A3 PE=4 SV=1	SQQQQPPFSQQQQPPF	None	3	1899.9	1899.9	633.971	5.4095
C3VN76	Low molecular weight glutenin OS=Triticum aestivum GN=Glu-A3 PE=4 SV=1	SQQQQPQF	None	2	990.47	990.47	495.739	5.4127
C3VN76	Low molecular weight glutenin OS=Triticum aestivum GN=Glu-A3 PE=4 SV=1	ALLALAAASAVAQISQQQQQPPF	None	3	2351.27	2351.27	784.427	5.413
C3VN76	Low molecular weight glutenin OS=Triticum aestivum GN=Glu-A3 PE=4 SV=1	SQQQQSPFSQQQQPPF	None	2	1889.88	1889.88	945.445	5.4163
C3VN76	Low molecular weight glutenin OS=Triticum aestivum GN=Glu-A3 PE=4 SV=1	SQQQQPPFLQQQQPPFSQQPPISQQQQPPF	Deamidation Q(*);Deamidation Q(*)	3	3518.71	3518.71	1173.58	5.4188
C3VN76	Low molecular weight glutenin OS=Triticum aestivum GN=Glu-A3 PE=4 SV=1	TQQQQPPF	None	2	973.476	973.476	487.242	5.4201
C3VN76	Low molecular weight glutenin OS=Triticum aestivum GN=Glu-A3 PE=4 SV=1	SQQQQPPYSQQQQPPY	Deamidation Q(2);Deamidation Q(3)	2	1933.85	1933.85	967.429	5.4311
C3VN76	Low molecular weight glutenin OS=Triticum aestivum GN=Glu-A3 PE=4 SV=1	SQQQQPPFLQQQQPPFSQQPPISQQQQPPF	None	3	3516.74	3516.74	1172.92	5.4355
C3VN76	Low molecular weight glutenin OS=Triticum aestivum GN=Glu-A3 PE=4 SV=1	SQQQQSPF	None	2	949.438	949.438	475.223	5.4358
C3VN76	Low molecular weight glutenin OS=Triticum aestivum GN=Glu-A3 PE=4 SV=1	SQQQQPPFSQQQQSPF	Deamidation Q(*)	2	1890.87	1890.86	945.937	5.4546
C3VN76	Low molecular weight glutenin OS=Triticum aestivum GN=Glu-A3 PE=4 SV=1	SQQQQPPFSQQQQPPFSQQQQPPF	None	3	2840.34	2840.34	947.452	5.4565
C3VN76	Low molecular weight glutenin OS=Triticum aestivum GN=Glu-A3 PE=4 SV=1	TQQQQPPFSQQPPISQQQQPPF	Deamidation Q(*)	3	2565.23	2565.23	855.747	5.4649
C3VN76	Low molecular weight glutenin OS=Triticum aestivum GN=Glu-A3 PE=4 SV=1	TQQQQPPFSQQPPISQQQQPPFSQQQQPPF	None	3	3504.69	3504.69	1168.9	5.4684
C3VN76	Low molecular weight glutenin OS=Triticum aestivum GN=Glu-A3 PE=4 SV=1	SQQPPISQQQQPPFSQQQQPPF	None	3	2550.24	2550.24	850.752	5.4698
C3VN76	Low molecular weight glutenin OS=Triticum aestivum GN=Glu-A3 PE=4 SV=1	TQQQQPPFSQQPPISQQQQPPF	None	3	2564.26	2564.26	855.425	5.4741
C3VN76	Low molecular weight glutenin OS=Triticum aestivum GN=Glu-A3 PE=4 SV=1	SQQQQPPYSQQQQPPY	None	2	1931.89	1931.89	966.449	5.4805
C3VN76	Low molecular weight glutenin OS=Triticum aestivum GN=Glu-A3 PE=4 SV=1	LQQQQQPPF	None	2	1113.56	1113.56	557.286	5.4832
C3VN76	Low molecular weight glutenin OS=Triticum aestivum GN=Glu-A3 PE=4 SV=1	ALLALAAASAVAQISQQQQQPPF	Deamidation Q(*)	3	2352.27	2352.27	784.761	5.4886
C3VN76	Low molecular weight glutenin OS=Triticum aestivum GN=Glu-A3 PE=4 SV=1	SQQPPISQQQQPPF	Deamidation Q(*);Deamidation Q(*);Deamidation Q(*)	3	1612.75	1612.75	538.255	5.4948
C3VN76	Low molecular weight glutenin OS=Triticum aestivum GN=Glu-A3 PE=4 SV=1	TQQQQPPFSQQPPISQQQQPPF	Deamidation Q(*);Deamidation Q(*)	3	2566.22	2566.22	856.079	5.4959
C3VN76	Low molecular weight glutenin OS=Triticum aestivum GN=Glu-A3 PE=4 SV=1	LQQQQQPPF	None	2	1113.57	1113.57	557.289	5.5039
C3VN76	Low molecular weight glutenin OS=Triticum aestivum GN=Glu-A3 PE=4 SV=1	SQQQQPQF	None	2	990.47	990.468	495.738	5.5108
C3VN76	Low molecular weight glutenin OS=Triticum aestivum GN=Glu-A3 PE=4 SV=1	SQQPPISQQQQPPFSQQQQPPFSQQQQIPVIHPSVLQQLNPCKVF	Carbamidomethyl C(42)	4	5219.63	5219.63	1305.66	5.5358
C3VN76	Low molecular weight glutenin OS=Triticum aestivum GN=Glu-A3 PE=4 SV=1	TQQQQPPFSQQPPISQQQQPPFSQQQQPPF	Deamidation Q(*);Deamidation Q(*)	3	3506.68	3506.68	1169.57	5.5469
C3VN76	Low molecular weight glutenin OS=Triticum aestivum GN=Glu-A3 PE=4 SV=1	TQQQQPPFSQQPPISQQQQPPFSQQQQPPF	None	3	3504.68	3504.68	1168.9	5.5604
C3VN76	Low molecular weight glutenin OS=Triticum aestivum GN=Glu-A3 PE=4 SV=1	SQQPPISQQQQPPFSQQQQPQFSQQQQPPY	None	3	3537.68	3537.68	1179.9	5.5643
C3VN76	Low molecular weight glutenin OS=Triticum aestivum GN=Glu-A3 PE=4 SV=1	LQQQQQPPF	None	2	1113.57	1113.57	557.289	5.5649
C3VN76	Low molecular weight glutenin OS=Triticum aestivum GN=Glu-A3 PE=4 SV=1	SQQPPISQQQQPPFSQQQQPQF	None	3	2581.25	2581.25	861.087	5.5757
C3VN76	Low molecular weight glutenin OS=Triticum aestivum GN=Glu-A3 PE=4 SV=1	SQQQQPPYSQQQQPPF	None	2	1915.89	1915.89	958.45	5.5765
C3VN76	Low molecular weight glutenin OS=Triticum aestivum GN=Glu-A3 PE=4 SV=1	SQQQQPPFSQQQQSPF	Deamidation Q(*);Deamidation Q(*)	2	1891.86	1891.85	946.431	5.5779
C3VN76	Low molecular weight glutenin OS=Triticum aestivum GN=Glu-A3 PE=4 SV=1	SQQQQPPF	None	2	959.46	959.46	480.234	5.5789
C3VN76	Low molecular weight glutenin OS=Triticum aestivum GN=Glu-A3 PE=4 SV=1	SQQPPISQQQQPPFSQQQQPQF	None	3	2581.26	2581.26	861.091	5.5794
C3VN76	Low molecular weight glutenin OS=Triticum aestivum GN=Glu-A3 PE=4 SV=1	SQQQQPQFSQQQQPPYSQQQQPPY	None	3	2903.34	2903.34	968.452	5.5797
C3VN76	Low molecular weight glutenin OS=Triticum aestivum GN=Glu-A3 PE=4 SV=1	SQQQQPPY	None	2	975.458	975.458	488.233	5.5818
C3VN76	Low molecular weight glutenin OS=Triticum aestivum GN=Glu-A3 PE=4 SV=1	TQQQQPPFSQQPPISQQQQPPFSQQQQPPF	Deamidation Q(*);Deamidation Q(*)	3	3506.65	3506.65	1169.56	5.5828
C3VN76	Low molecular weight glutenin OS=Triticum aestivum GN=Glu-A3 PE=4 SV=1	TQQQQPPFSQQPPISQQQQPPF	None	3	2564.25	2564.25	855.421	5.5855
C3VN76	Low molecular weight glutenin OS=Triticum aestivum GN=Glu-A3 PE=4 SV=1	SQQQQPPFSQQQQPPF	None	2	1899.9	1899.9	950.454	5.588
C3VN76	Low molecular weight glutenin OS=Triticum aestivum GN=Glu-A3 PE=4 SV=1	SQQPPISQQQQPPF	Deamidation Q(2);Deamidation Q(3);Deamidation Q(9)	2	1612.75	1612.75	806.88	5.5891
C3VN76	Low molecular weight glutenin OS=Triticum aestivum GN=Glu-A3 PE=4 SV=1	LQQQQQPPF	None	2	1113.57	1113.57	557.289	5.5924
C3VN76	Low molecular weight glutenin OS=Triticum aestivum GN=Glu-A3 PE=4 SV=1	TQQQQPPF	None	2	973.479	973.479	487.243	5.6
C3VN76	Low molecular weight glutenin OS=Triticum aestivum GN=Glu-A3 PE=4 SV=1	TQQQQPPFSQQPPISQQQQPPFSQQQQPPF	Deamidation Q(*);Deamidation Q(*)	3	3506.65	3506.65	1169.56	5.6011
C3VN76	Low molecular weight glutenin OS=Triticum aestivum GN=Glu-A3 PE=4 SV=1	SQQQQPPY	None	2	975.456	975.454	488.231	5.6022
C3VN76	Low molecular weight glutenin OS=Triticum aestivum GN=Glu-A3 PE=4 SV=1	SQQQQPQFSQQQQPPYSQQQQPPY	None	3	2903.34	2903.34	968.452	5.604
C3VN76	Low molecular weight glutenin OS=Triticum aestivum GN=Glu-A3 PE=4 SV=1	TQQQQPPFSQQPPISQQQQPPF	None	3	2564.26	2564.26	855.423	5.6068
C3VN76	Low molecular weight glutenin OS=Triticum aestivum GN=Glu-A3 PE=4 SV=1	SQQQQSPFSQQQQPPFLQQQQPPF	Deamidation Q(*)	3	2857.35	2857.35	953.122	5.624
C3VN76	Low molecular weight glutenin OS=Triticum aestivum GN=Glu-A3 PE=4 SV=1	TQQQQPPFSQQPPISQQQQPPFSQQQQPPF	Deamidation Q(*);Deamidation Q(*)	3	3506.66	3506.66	1169.56	5.6275
C3VN76	Low molecular weight glutenin OS=Triticum aestivum GN=Glu-A3 PE=4 SV=1	SQQQQPPFLQQQQPPFSQQPPISQQQQPPF	Deamidation Q(*)	3	3517.7	3517.7	1173.24	5.632
C3VN76	Low molecular weight glutenin OS=Triticum aestivum GN=Glu-A3 PE=4 SV=1	SQQQQPPF	None	2	959.46	959.46	480.233	5.6321
C3VN76	Low molecular weight glutenin OS=Triticum aestivum GN=Glu-A3 PE=4 SV=1	MKTF	None	1	526.265	526.265	526.265	5.633
C3VN76	Low molecular weight glutenin OS=Triticum aestivum GN=Glu-A3 PE=4 SV=1	LQQQQQPPF	None	2	1113.57	1113.57	557.287	5.6346
C3VN76	Low molecular weight glutenin OS=Triticum aestivum GN=Glu-A3 PE=4 SV=1	SQQQQSPFSQQQQPPFLQQQQPPF	Deamidation Q(*)	3	2857.35	2857.35	953.122	5.637
C3VN76	Low molecular weight glutenin OS=Triticum aestivum GN=Glu-A3 PE=4 SV=1	SQQQQPPYSQQQQPPY	Deamidation Q(12);Deamidation Q(13)	3	1933.86	1933.86	645.29	5.6425
C3VN76	Low molecular weight glutenin OS=Triticum aestivum GN=Glu-A3 PE=4 SV=1	LQQQQPPF	None	2	985.515	985.514	493.261	5.6523
C3VN76	Low molecular weight glutenin OS=Triticum aestivum GN=Glu-A3 PE=4 SV=1	SQQQQPPYSQQQQPPF	Deamidation Q(*);Deamidation Q(*)	2	1917.87	1917.87	959.44	5.6562
C3VN76	Low molecular weight glutenin OS=Triticum aestivum GN=Glu-A3 PE=4 SV=1	SQQPPISQQQQPPFSQQQQPQFSQQQQPPY	None	3	3537.68	3537.68	1179.9	5.6564
C3VN76	Low molecular weight glutenin OS=Triticum aestivum GN=Glu-A3 PE=4 SV=1	LQQQQQPPF	Deamidation Q(*)	2	1114.55	1114.55	557.781	5.6596
C3VN76	Low molecular weight glutenin OS=Triticum aestivum GN=Glu-A3 PE=4 SV=1	TQQQQPPFSQQPPISQQQQPPF	Deamidation Q(4);Deamidation Q(5);Deamidation Q(19)	3	2567.21	2567.21	856.409	5.6695
C3VN76	Low molecular weight glutenin OS=Triticum aestivum GN=Glu-A3 PE=4 SV=1	SQQQQPPFSQQQQSPF	None	2	1889.88	1889.88	945.443	5.6709
C3VN76	Low molecular weight glutenin OS=Triticum aestivum GN=Glu-A3 PE=4 SV=1	LQQQQPPF	None	1	985.486	985.486	985.486	5.672
C3VN76	Low molecular weight glutenin OS=Triticum aestivum GN=Glu-A3 PE=4 SV=1	SQQQQPPYSQQQQPPY	None	2	1931.89	1931.89	966.449	5.6779
C3VN76	Low molecular weight glutenin OS=Triticum aestivum GN=Glu-A3 PE=4 SV=1	SQQQQPPFSQQQQPPFSQQQQPPF	None	3	2840.33	2840.33	947.449	5.6814
C3VN76	Low molecular weight glutenin OS=Triticum aestivum GN=Glu-A3 PE=4 SV=1	SQQQQPPFSQQQQPPF	Deamidation Q(*);Deamidation Q(*)	2	1901.86	1901.86	951.433	5.6828
C3VN76	Low molecular weight glutenin OS=Triticum aestivum GN=Glu-A3 PE=4 SV=1	TQQQQPPF	None	2	973.476	973.476	487.242	5.6908
C3VN76	Low molecular weight glutenin OS=Triticum aestivum GN=Glu-A3 PE=4 SV=1	SQQQQPPFSQQQQSPF	None	2	1889.88	1889.88	945.445	5.691
C3VN76	Low molecular weight glutenin OS=Triticum aestivum GN=Glu-A3 PE=4 SV=1	SQQQQPPY	None	2	975.456	975.456	488.232	5.692
C3VN76	Low molecular weight glutenin OS=Triticum aestivum GN=Glu-A3 PE=4 SV=1	SQQQQSPFSQQQQPPF	Deamidation Q(*);Deamidation Q(*)	2	1891.85	1891.85	946.43	5.7043
C3VN76	Low molecular weight glutenin OS=Triticum aestivum GN=Glu-A3 PE=4 SV=1	SQQQQPPFSQQQQSPF	None	2	1889.88	1889.88	945.445	5.7175
C3VN76	Low molecular weight glutenin OS=Triticum aestivum GN=Glu-A3 PE=4 SV=1	SQQPPISQQQQPPFSQQQQPQFSQQQQPPY	None	3	3537.69	3537.69	1179.9	5.7212
C3VN76	Low molecular weight glutenin OS=Triticum aestivum GN=Glu-A3 PE=4 SV=1	SQQQQPQFSQQQQPPYSQQQQPPY	None	3	2903.33	2903.33	968.45	5.7386
C3VN76	Low molecular weight glutenin OS=Triticum aestivum GN=Glu-A3 PE=4 SV=1	SQQQQPPFSQQQQPPF	None	2	1899.89	1899.89	950.45	5.7445
C3VN76	Low molecular weight glutenin OS=Triticum aestivum GN=Glu-A3 PE=4 SV=1	SQQQQPPFLQQQQPPFSQQPPISQQQQPPF	None	3	3516.73	3516.73	1172.92	5.7473
C3VN76	Low molecular weight glutenin OS=Triticum aestivum GN=Glu-A3 PE=4 SV=1	TQQQQPPFSQQPPISQQQQPPFSQQQQPPF	Deamidation Q(*);Deamidation Q(*)	3	3506.66	3506.66	1169.56	5.7564
C3VN76	Low molecular weight glutenin OS=Triticum aestivum GN=Glu-A3 PE=4 SV=1	SQQQQPPYSQQQQPPF	Deamidation Q(*);Deamidation Q(*)	2	1917.87	1917.87	959.44	5.7598
C3VN76	Low molecular weight glutenin OS=Triticum aestivum GN=Glu-A3 PE=4 SV=1	SQQQQPPFSQQQQPPFSQQQQPPF	None	3	2840.33	2840.33	947.447	5.7684
C3VN76	Low molecular weight glutenin OS=Triticum aestivum GN=Glu-A3 PE=4 SV=1	SQQQQPPYSQQQQPPFSQQQQPPF	None	3	2856.35	2856.35	952.787	5.7713
C3VN76	Low molecular weight glutenin OS=Triticum aestivum GN=Glu-A3 PE=4 SV=1	SQQQQPQF	None	2	990.465	990.465	495.736	5.7745
C3VN76	Low molecular weight glutenin OS=Triticum aestivum GN=Glu-A3 PE=4 SV=1	SQQQQPPYSQQQQPPFSQQQQPPF	None	3	2856.35	2856.35	952.789	5.7757
C3VN76	Low molecular weight glutenin OS=Triticum aestivum GN=Glu-A3 PE=4 SV=1	SQQQQPPFSQQQQSPF	None	2	1889.88	1889.88	945.444	5.7922
C3VN76	Low molecular weight glutenin OS=Triticum aestivum GN=Glu-A3 PE=4 SV=1	SQQQQPPYSQQQQPPY	None	2	1931.89	1931.89	966.451	5.7954
C3VN76	Low molecular weight glutenin OS=Triticum aestivum GN=Glu-A3 PE=4 SV=1	TQQQQPPFSQQPPISQQQQPPF	Deamidation Q(18);Deamidation Q(19)	3	2566.23	2566.23	856.081	5.806
C3VN76	Low molecular weight glutenin OS=Triticum aestivum GN=Glu-A3 PE=4 SV=1	SQQQQPPFLQQQQPPFSQQPPISQQQQPPF	Deamidation Q(24)	3	3517.71	3517.71	1173.24	5.8063
C3VN76	Low molecular weight glutenin OS=Triticum aestivum GN=Glu-A3 PE=4 SV=1	TQQQQPPFSQQPPISQQQQPPFSQQQQPPF	Deamidation Q(*);Deamidation Q(*)	3	3506.65	3506.65	1169.55	5.8156
C3VN76	Low molecular weight glutenin OS=Triticum aestivum GN=Glu-A3 PE=4 SV=1	TQQQQPPFSQQPPISQQQQPPF	None	3	2564.25	2564.25	855.423	5.8193
C3VN76	Low molecular weight glutenin OS=Triticum aestivum GN=Glu-A3 PE=4 SV=1	MKTFLVF	None	2	885.483	885.481	443.245	5.8216
C3VN76	Low molecular weight glutenin OS=Triticum aestivum GN=Glu-A3 PE=4 SV=1	SQRPPISQQQQQQQQQQQPF	Deamidation Q(*)	3	2438.18	2438.18	813.398	5.8245
C3VN76	Low molecular weight glutenin OS=Triticum aestivum GN=Glu-A3 PE=4 SV=1	SQQQQPPYSQQQQPPFSQQQQPPF	None	3	2856.33	2856.33	952.783	5.8262
C3VN76	Low molecular weight glutenin OS=Triticum aestivum GN=Glu-A3 PE=4 SV=1	SQQQQPQFSQQQQPPYSQQQQPPY	None	3	2903.34	2903.34	968.451	5.8283
C3VN76	Low molecular weight glutenin OS=Triticum aestivum GN=Glu-A3 PE=4 SV=1	SQQPPISQQQQPPFSQQQQPQFSQQQQPPY	None	3	3537.68	3537.68	1179.9	5.8283
C3VN76	Low molecular weight glutenin OS=Triticum aestivum GN=Glu-A3 PE=4 SV=1	LQQQQPPF	None	2	985.508	985.507	493.258	5.8308
C3VN76	Low molecular weight glutenin OS=Triticum aestivum GN=Glu-A3 PE=4 SV=1	SQQPPISQQQQPPF	Deamidation Q(8)	2	1610.79	1610.79	805.897	5.8319
C3VN76	Low molecular weight glutenin OS=Triticum aestivum GN=Glu-A3 PE=4 SV=1	SQQQQPQFSQQQQPPYSQQQQPPY	None	3	2903.35	2903.35	968.454	5.8466
C3VN76	Low molecular weight glutenin OS=Triticum aestivum GN=Glu-A3 PE=4 SV=1	SQQQQPQF	None	2	990.467	990.467	495.737	5.8469
C3VN76	Low molecular weight glutenin OS=Triticum aestivum GN=Glu-A3 PE=4 SV=1	LQQQQPPF	None	2	985.509	985.508	493.258	5.8485
C3VN76	Low molecular weight glutenin OS=Triticum aestivum GN=Glu-A3 PE=4 SV=1	SQQPPISQQQQPPFSQQQQPPF	None	3	2550.24	2550.24	850.752	5.856
C3VN76	Low molecular weight glutenin OS=Triticum aestivum GN=Glu-A3 PE=4 SV=1	TQQQQPPFSQQPPISQQQQPPFSQQQQPPF	Deamidation Q(*);Deamidation Q(*)	3	3506.68	3506.68	1169.56	5.8599
C3VN76	Low molecular weight glutenin OS=Triticum aestivum GN=Glu-A3 PE=4 SV=1	SQQQQPPYSQQQQPPFSQQQQPPF	None	3	2856.34	2856.34	952.785	5.8628
C3VN76	Low molecular weight glutenin OS=Triticum aestivum GN=Glu-A3 PE=4 SV=1	TQQQQPPFSQQPPISQQQQPPF	Deamidation Q(*);Deamidation Q(*);Deamidation Q(*)	3	2567.22	2567.22	856.41	5.8673
C3VN76	Low molecular weight glutenin OS=Triticum aestivum GN=Glu-A3 PE=4 SV=1	SQQQQPPYSQQQQPPF	Deamidation Q(*);Deamidation Q(*)	2	1917.87	1917.87	959.438	5.8849
C3VN76	Low molecular weight glutenin OS=Triticum aestivum GN=Glu-A3 PE=4 SV=1	TQQQQPPFSQQPPISQQQQPPF	None	3	2564.26	2564.26	855.425	5.8917
C3VN76	Low molecular weight glutenin OS=Triticum aestivum GN=Glu-A3 PE=4 SV=1	SQQPPISQQQQPPF	None	2	1609.8	1609.8	805.403	5.8919
C3VN76	Low molecular weight glutenin OS=Triticum aestivum GN=Glu-A3 PE=4 SV=1	SQRPPISQQQQQQQQQQQPF	Deamidation Q(*);Deamidation Q(*)	3	2439.17	2439.17	813.729	5.9089
C3VN76	Low molecular weight glutenin OS=Triticum aestivum GN=Glu-A3 PE=4 SV=1	SQQQQPPYSQQQQPPF	Deamidation Q(*);Deamidation Q(*)	2	1917.87	1917.87	959.438	5.9098
C3VN76	Low molecular weight glutenin OS=Triticum aestivum GN=Glu-A3 PE=4 SV=1	SQQQQPPFSQQQQPPF	None	2	1899.9	1899.9	950.454	5.9101
C3VN76	Low molecular weight glutenin OS=Triticum aestivum GN=Glu-A3 PE=4 SV=1	SQQQQSPFSQQQQPPF	Deamidation Q(*);Deamidation Q(*)	2	1891.86	1891.86	946.433	5.9159
C3VN76	Low molecular weight glutenin OS=Triticum aestivum GN=Glu-A3 PE=4 SV=1	SQQPPISQQQQPPF	Deamidation Q(9);Deamidation Q(10);Deamidation Q(11)	2	1612.75	1612.75	806.879	5.9216
C3VN76	Low molecular weight glutenin OS=Triticum aestivum GN=Glu-A3 PE=4 SV=1	TQQQQPPFSQQPPISQQQQPPF	None	3	2564.26	2564.26	855.425	5.9221
C3VN76	Low molecular weight glutenin OS=Triticum aestivum GN=Glu-A3 PE=4 SV=1	SQQQQPQF	None	2	990.468	990.466	495.738	5.9242
C3VN76	Low molecular weight glutenin OS=Triticum aestivum GN=Glu-A3 PE=4 SV=1	TQQQQPPF	None	2	973.475	973.475	487.241	5.9322
C3VN76	Low molecular weight glutenin OS=Triticum aestivum GN=Glu-A3 PE=4 SV=1	TQQQQPPFSQQPPISQQQQPPF	Deamidation Q(*);Deamidation Q(*)	3	2566.21	2566.21	856.076	5.9328
C3VN76	Low molecular weight glutenin OS=Triticum aestivum GN=Glu-A3 PE=4 SV=1	TQQQQPPFSQQPPISQQQQPPF	Deamidation Q(*);Deamidation Q(*)	3	2566.22	2566.22	856.078	5.9347
C3VN76	Low molecular weight glutenin OS=Triticum aestivum GN=Glu-A3 PE=4 SV=1	SQQQQPPFSQQQQPPF	None	2	1899.9	1899.9	950.454	5.939
C3VN76	Low molecular weight glutenin OS=Triticum aestivum GN=Glu-A3 PE=4 SV=1	TQQQQPPFSQQPPISQQQQPPF	None	3	2564.26	2564.26	855.425	5.9401
C3VN76	Low molecular weight glutenin OS=Triticum aestivum GN=Glu-A3 PE=4 SV=1	SQQQQPPYSQQQQPPF	Deamidation Q(*);Deamidation Q(*)	2	1917.86	1917.86	959.435	5.9469
C3VN76	Low molecular weight glutenin OS=Triticum aestivum GN=Glu-A3 PE=4 SV=1	TQQQQPPFSQQPPISQQQQPPF	None	3	2564.25	2564.25	855.422	5.9475
C3VN76	Low molecular weight glutenin OS=Triticum aestivum GN=Glu-A3 PE=4 SV=1	SQQQQSPF	None	2	949.44	949.44	475.224	5.9486
C3VN76	Low molecular weight glutenin OS=Triticum aestivum GN=Glu-A3 PE=4 SV=1	SQQQQPQFSQQQQPPY	None	2	1946.9	1946.9	973.954	5.9519
C3VN76	Low molecular weight glutenin OS=Triticum aestivum GN=Glu-A3 PE=4 SV=1	SQQQQPPY	None	2	975.457	975.457	488.232	5.9523
C3VN76	Low molecular weight glutenin OS=Triticum aestivum GN=Glu-A3 PE=4 SV=1	SQQQQSPF	None	2	949.439	949.439	475.223	5.954
C3VN76	Low molecular weight glutenin OS=Triticum aestivum GN=Glu-A3 PE=4 SV=1	SQQQQPPYSQQQQPPF	Deamidation Q(*);Deamidation Q(*)	2	1917.87	1917.87	959.438	5.9596
C3VN76	Low molecular weight glutenin OS=Triticum aestivum GN=Glu-A3 PE=4 SV=1	SQRPPISQQQQQQQQQQQPF	Deamidation Q(*);Deamidation Q(*)	3	2439.17	2439.17	813.729	5.9631
C3VN76	Low molecular weight glutenin OS=Triticum aestivum GN=Glu-A3 PE=4 SV=1	TQQQQPPFSQQPPISQQQQPPF	None	3	2564.25	2564.25	855.423	5.9809
C3VN76	Low molecular weight glutenin OS=Triticum aestivum GN=Glu-A3 PE=4 SV=1	SQRPPISQQQQQQQQQQQPF	Deamidation Q(2);Deamidation Q(8)	3	2439.17	2439.17	813.728	5.987
C3VN76	Low molecular weight glutenin OS=Triticum aestivum GN=Glu-A3 PE=4 SV=1	SQQQQPPFSQQQQPPF	None	2	1899.9	1899.9	950.453	5.9878
C3VN76	Low molecular weight glutenin OS=Triticum aestivum GN=Glu-A3 PE=4 SV=1	SQQPPISQQQQPPF	Deamidation Q(*)	2	1610.78	1610.78	805.895	6.0038
C3VN76	Low molecular weight glutenin OS=Triticum aestivum GN=Glu-A3 PE=4 SV=1	SQQQQPPYSQQQQPPF	None	2	1915.89	1915.89	958.447	6.0098
C3VN76	Low molecular weight glutenin OS=Triticum aestivum GN=Glu-A3 PE=4 SV=1	LQQQQQPPF	None	2	1113.57	1113.57	557.29	6.0099
C3VN76	Low molecular weight glutenin OS=Triticum aestivum GN=Glu-A3 PE=4 SV=1	SQQQQPPYSQQQQPPF	None	2	1915.89	1915.89	958.45	6.0345
C3VN76	Low molecular weight glutenin OS=Triticum aestivum GN=Glu-A3 PE=4 SV=1	SQQPPISQQQQPPF	None	2	1609.8	1609.8	805.403	6.0398
C3VN76	Low molecular weight glutenin OS=Triticum aestivum GN=Glu-A3 PE=4 SV=1	TQQQQPPF	None	2	973.476	973.476	487.241	6.0447
C3VN76	Low molecular weight glutenin OS=Triticum aestivum GN=Glu-A3 PE=4 SV=1	SQQQQPPFSQQQQSPF	None	2	1889.88	1889.88	945.444	6.0494
C3VN76	Low molecular weight glutenin OS=Triticum aestivum GN=Glu-A3 PE=4 SV=1	SQQQQPPFSQQQQPPF	None	2	1899.9	1899.9	950.454	6.051
C3VN76	Low molecular weight glutenin OS=Triticum aestivum GN=Glu-A3 PE=4 SV=1	SQQQQPPYSQQQQPPFSQQQQPPF	None	3	2856.34	2856.34	952.783	6.0572
C3VN76	Low molecular weight glutenin OS=Triticum aestivum GN=Glu-A3 PE=4 SV=1	SQQQQPPFSQQQQPPF	None	2	1899.9	1899.9	950.455	6.0703
C3VN76	Low molecular weight glutenin OS=Triticum aestivum GN=Glu-A3 PE=4 SV=1	SQQQQPPFSQQQQPPF	None	2	1899.9	1899.9	950.452	6.0706
C3VN76	Low molecular weight glutenin OS=Triticum aestivum GN=Glu-A3 PE=4 SV=1	SQQQQPPFSQQQQSPF	None	2	1889.88	1889.88	945.443	6.0779
C3VN76	Low molecular weight glutenin OS=Triticum aestivum GN=Glu-A3 PE=4 SV=1	TQQQQPPF	None	2	973.476	973.476	487.242	6.093
C3VN76	Low molecular weight glutenin OS=Triticum aestivum GN=Glu-A3 PE=4 SV=1	SQQQQSPF	None	2	949.44	949.439	475.224	6.106
C3VN76	Low molecular weight glutenin OS=Triticum aestivum GN=Glu-A3 PE=4 SV=1	LQQQQPPFSQQPPISQQQQPPF	None	3	2576.29	2576.29	859.434	6.1104
C3VN76	Low molecular weight glutenin OS=Triticum aestivum GN=Glu-A3 PE=4 SV=1	SQQQQPQFSQQQQPPY	None	2	1946.9	1946.9	973.955	6.1133
C3VN76	Low molecular weight glutenin OS=Triticum aestivum GN=Glu-A3 PE=4 SV=1	SQQQQPPY	None	2	975.454	975.454	488.231	6.1212
C3VN76	Low molecular weight glutenin OS=Triticum aestivum GN=Glu-A3 PE=4 SV=1	SQQPPISQQQQPPFSQQQQPQFSQQQQPPY	None	3	3537.68	3537.68	1179.9	6.13
C3VN76	Low molecular weight glutenin OS=Triticum aestivum GN=Glu-A3 PE=4 SV=1	SQQQQSPF	None	2	949.441	949.441	475.224	6.1347
C3VN76	Low molecular weight glutenin OS=Triticum aestivum GN=Glu-A3 PE=4 SV=1	SQQQQPPYSQQQQPPF	None	2	1915.9	1915.9	958.452	6.1384
C3VN76	Low molecular weight glutenin OS=Triticum aestivum GN=Glu-A3 PE=4 SV=1	SQQPPISQQQQPPF	None	2	1609.8	1609.8	805.404	6.14
C3VN76	Low molecular weight glutenin OS=Triticum aestivum GN=Glu-A3 PE=4 SV=1	SQQPPISQQQQPPFSQQQQPQFSQQQQPPY	None	3	3537.68	3537.68	1179.9	6.1525
C3VN76	Low molecular weight glutenin OS=Triticum aestivum GN=Glu-A3 PE=4 SV=1	SQRPPISQQQQQQQQQQQPF	Deamidation Q(*);Deamidation Q(*)	3	2439.17	2439.17	813.729	6.1529
C3VN76	Low molecular weight glutenin OS=Triticum aestivum GN=Glu-A3 PE=4 SV=1	SQQQQPPF	None	2	959.46	959.46	480.234	6.1552
C3VN76	Low molecular weight glutenin OS=Triticum aestivum GN=Glu-A3 PE=4 SV=1	SQQQQPPYSQQQQPPY	None	2	1931.89	1931.89	966.449	6.1553
C3VN76	Low molecular weight glutenin OS=Triticum aestivum GN=Glu-A3 PE=4 SV=1	SQQQQPPYSQQQQPPFSQQQQPPF	None	3	2856.33	2856.33	952.782	6.1608
C3VN76	Low molecular weight glutenin OS=Triticum aestivum GN=Glu-A3 PE=4 SV=1	LQQQQPPF	None	1	985.497	985.497	985.497	6.1726
C3VN76	Low molecular weight glutenin OS=Triticum aestivum GN=Glu-A3 PE=4 SV=1	SQQQQPPYSQQQQPPY	None	2	1931.89	1931.89	966.447	6.174
C3VN76	Low molecular weight glutenin OS=Triticum aestivum GN=Glu-A3 PE=4 SV=1	SQQPPISQQQQPPF	None	2	1609.8	1609.8	805.402	6.1771
C3VN76	Low molecular weight glutenin OS=Triticum aestivum GN=Glu-A3 PE=4 SV=1	SQQQQSPF	None	2	949.441	949.44	475.224	6.2181
C3VN76	Low molecular weight glutenin OS=Triticum aestivum GN=Glu-A3 PE=4 SV=1	SQQQQPPFSQQQQPPF	None	2	1899.9	1899.9	950.454	6.2536
C3VN76	Low molecular weight glutenin OS=Triticum aestivum GN=Glu-A3 PE=4 SV=1	SQQPPISQQQQPPFSQQQQPQFSQQQQPPY	None	3	3537.69	3537.69	1179.9	6.2667
C3VN76	Low molecular weight glutenin OS=Triticum aestivum GN=Glu-A3 PE=4 SV=1	SQQQQPQFSQQQQPPY	None	2	1946.9	1946.9	973.955	6.2775
C3VN76	Low molecular weight glutenin OS=Triticum aestivum GN=Glu-A3 PE=4 SV=1	SQQQQPPYSQQQQPPFSQQQQPPF	None	3	2856.33	2856.33	952.783	6.2808
C3VN76	Low molecular weight glutenin OS=Triticum aestivum GN=Glu-A3 PE=4 SV=1	SQQQQPPF	Deamidation Q(*)	2	960.448	960.447	480.728	6.2888
C3VN76	Low molecular weight glutenin OS=Triticum aestivum GN=Glu-A3 PE=4 SV=1	SQQQQPPFSQQQQSPF	None	2	1889.88	1889.88	945.444	6.3383
C3VN76	Low molecular weight glutenin OS=Triticum aestivum GN=Glu-A3 PE=4 SV=1	SQQPPISQQQQPPF	Deamidation Q(11)	2	1610.78	1610.78	805.894	6.3423
C3VN76	Low molecular weight glutenin OS=Triticum aestivum GN=Glu-A3 PE=4 SV=1	LQQQQPPFSQQPPISQQQQPPF	None	3	2576.29	2576.29	859.435	6.3479
C3VN76	Low molecular weight glutenin OS=Triticum aestivum GN=Glu-A3 PE=4 SV=1	SQRPPISQQQQQQQQQQQPF	Deamidation Q(*);Deamidation Q(*)	3	2439.18	2439.18	813.731	6.3558
C3VN76	Low molecular weight glutenin OS=Triticum aestivum GN=Glu-A3 PE=4 SV=1	SQQQQPQFSQQQQPPY	None	2	1946.9	1946.9	973.954	6.361
C3VN76	Low molecular weight glutenin OS=Triticum aestivum GN=Glu-A3 PE=4 SV=1	SQQPPISQQQQPPF	None	2	1609.8	1609.8	805.403	6.365
C3VN76	Low molecular weight glutenin OS=Triticum aestivum GN=Glu-A3 PE=4 SV=1	SQQPPISQQQQPPFSQQQQPQFSQQQQPPY	None	3	3537.69	3537.69	1179.9	6.3651
C3VN76	Low molecular weight glutenin OS=Triticum aestivum GN=Glu-A3 PE=4 SV=1	SQQPPISQQQQPPF	None	2	1609.8	1609.8	805.404	6.3714
C3VN76	Low molecular weight glutenin OS=Triticum aestivum GN=Glu-A3 PE=4 SV=1	SQQQQPPYSQQQQPPFSQQQQPPF	None	3	2856.33	2856.33	952.783	6.3744
C3VN76	Low molecular weight glutenin OS=Triticum aestivum GN=Glu-A3 PE=4 SV=1	SQQPPISQQQQPPFSQQQQPQFSQQQQPPY	None	3	3537.68	3537.68	1179.9	6.3831
C3VN76	Low molecular weight glutenin OS=Triticum aestivum GN=Glu-A3 PE=4 SV=1	SQQQQPPYSQQQQPPF	None	2	1915.89	1915.89	958.45	6.3854
C3VN76	Low molecular weight glutenin OS=Triticum aestivum GN=Glu-A3 PE=4 SV=1	TQQQQPPF	None	2	973.475	973.475	487.241	6.4007
C3VN76	Low molecular weight glutenin OS=Triticum aestivum GN=Glu-A3 PE=4 SV=1	SQQPPISQQQQPPFSQQQQPQFSQQQQPPY	None	3	3537.68	3537.68	1179.9	6.4086
C3VN76	Low molecular weight glutenin OS=Triticum aestivum GN=Glu-A3 PE=4 SV=1	SQQQQPPYSQQQQPPY	None	2	1931.89	1931.89	966.449	6.4173
C3VN76	Low molecular weight glutenin OS=Triticum aestivum GN=Glu-A3 PE=4 SV=1	SQQQQSPF	None	2	949.442	949.44	475.224	6.4266
C3VN76	Low molecular weight glutenin OS=Triticum aestivum GN=Glu-A3 PE=4 SV=1	SQQPPISQQQQPPF	None	2	1609.8	1609.8	805.403	6.4268
C3VN76	Low molecular weight glutenin OS=Triticum aestivum GN=Glu-A3 PE=4 SV=1	SQQPPISQQQQPPF	None	2	1609.8	1609.8	805.403	6.4373
C3VN76	Low molecular weight glutenin OS=Triticum aestivum GN=Glu-A3 PE=4 SV=1	SQQPPISQQQQPPF	None	2	1609.8	1609.8	805.404	6.4379
C3VN76	Low molecular weight glutenin OS=Triticum aestivum GN=Glu-A3 PE=4 SV=1	SQQQQPPF	None	2	959.456	959.456	480.231	6.4425
C3VN76	Low molecular weight glutenin OS=Triticum aestivum GN=Glu-A3 PE=4 SV=1	SQQPPISQQQQPPF	None	2	1609.8	1609.8	805.403	6.4503
C3VN76	Low molecular weight glutenin OS=Triticum aestivum GN=Glu-A3 PE=4 SV=1	SQRPPISQQQQQQQQQQQPF	Deamidation Q(*);Deamidation Q(*)	3	2439.17	2439.17	813.729	6.4511
C3VN76	Low molecular weight glutenin OS=Triticum aestivum GN=Glu-A3 PE=4 SV=1	SQQPPISQQQQPPF	None	2	1609.8	1609.8	805.403	6.4595
C3VN76	Low molecular weight glutenin OS=Triticum aestivum GN=Glu-A3 PE=4 SV=1	SQQQQSPF	None	2	949.441	949.441	475.224	6.4693
C3VN76	Low molecular weight glutenin OS=Triticum aestivum GN=Glu-A3 PE=4 SV=1	SQQQQPPFSQQQQPPF	None	2	1899.9	1899.9	950.453	6.47
C3VN76	Low molecular weight glutenin OS=Triticum aestivum GN=Glu-A3 PE=4 SV=1	SQQPPISQQQQPPF	None	2	1609.8	1609.8	805.404	6.4951
C3VN76	Low molecular weight glutenin OS=Triticum aestivum GN=Glu-A3 PE=4 SV=1	SQQQQSPFSQQQQPPF	None	2	1889.88	1889.88	945.442	6.4954
C3VN76	Low molecular weight glutenin OS=Triticum aestivum GN=Glu-A3 PE=4 SV=1	SQQQQPQFSQQQQPPY	None	2	1946.9	1946.9	973.956	6.4963
C3VN76	Low molecular weight glutenin OS=Triticum aestivum GN=Glu-A3 PE=4 SV=1	SQQPPISQQQQPPF	Deamidation Q(9);Deamidation Q(10);Deamidation Q(11)	2	1612.75	1612.75	806.878	6.5029
C3VN76	Low molecular weight glutenin OS=Triticum aestivum GN=Glu-A3 PE=4 SV=1	SQQQQPQFSQQQQPPY	None	2	1946.9	1946.89	973.952	6.5361
C3VN76	Low molecular weight glutenin OS=Triticum aestivum GN=Glu-A3 PE=4 SV=1	SQQQQPPF	None	2	959.459	959.459	480.233	6.5483
C3VN76	Low molecular weight glutenin OS=Triticum aestivum GN=Glu-A3 PE=4 SV=1	TQQQQPPFSQQPPISQQQQPPF	None	3	2564.26	2564.26	855.426	6.5556
C3VN76	Low molecular weight glutenin OS=Triticum aestivum GN=Glu-A3 PE=4 SV=1	SQQQQPQFSQQQQPPY	None	2	1946.9	1946.9	973.954	6.5575
C3VN76	Low molecular weight glutenin OS=Triticum aestivum GN=Glu-A3 PE=4 SV=1	SQQQQPPF	None	2	959.46	959.46	480.234	6.6059
C3VN76	Low molecular weight glutenin OS=Triticum aestivum GN=Glu-A3 PE=4 SV=1	SQQQQPPFSQQQQPPF	None	2	1899.9	1899.9	950.455	6.6118
C3VN76	Low molecular weight glutenin OS=Triticum aestivum GN=Glu-A3 PE=4 SV=1	SQQQQPPYSQQQQPPF	None	2	1915.89	1915.89	958.449	6.6235
C3VN76	Low molecular weight glutenin OS=Triticum aestivum GN=Glu-A3 PE=4 SV=1	TQQQQPPFSQQPPISQQQQPPF	None	3	2564.24	2564.24	855.42	6.628
C3VN76	Low molecular weight glutenin OS=Triticum aestivum GN=Glu-A3 PE=4 SV=1	SQQPPISQQQQPPF	None	2	1609.8	1609.8	805.404	6.629
C3VN76	Low molecular weight glutenin OS=Triticum aestivum GN=Glu-A3 PE=4 SV=1	SQQQQPPY	None	2	975.456	975.454	488.232	6.6456
C3VN76	Low molecular weight glutenin OS=Triticum aestivum GN=Glu-A3 PE=4 SV=1	SQQQQPPYSQQQQPPY	None	2	1931.89	1931.89	966.448	6.6504
C3VN76	Low molecular weight glutenin OS=Triticum aestivum GN=Glu-A3 PE=4 SV=1	TQQQQPPF	None	2	973.478	973.477	487.243	6.6745
C3VN76	Low molecular weight glutenin OS=Triticum aestivum GN=Glu-A3 PE=4 SV=1	TQQQQPPF	None	2	973.475	973.475	487.241	6.6758
C3VN76	Low molecular weight glutenin OS=Triticum aestivum GN=Glu-A3 PE=4 SV=1	SQQQQPPFSQQQQPPF	None	2	1899.9	1899.9	950.453	6.68
C3VN76	Low molecular weight glutenin OS=Triticum aestivum GN=Glu-A3 PE=4 SV=1	SQQPPISQQQQPPF	None	2	1609.8	1609.8	805.402	6.6935
C3VN76	Low molecular weight glutenin OS=Triticum aestivum GN=Glu-A3 PE=4 SV=1	SQQQQPPF	None	2	959.457	959.457	480.232	6.7128
C3VN76	Low molecular weight glutenin OS=Triticum aestivum GN=Glu-A3 PE=4 SV=1	TQQQQPPFSQQPPISQQQQPPF	None	3	2564.26	2564.26	855.423	6.7172
C3VN76	Low molecular weight glutenin OS=Triticum aestivum GN=Glu-A3 PE=4 SV=1	SQQQQPPYSQQQQPPF	None	2	1915.9	1915.89	958.452	6.7232
C3VN76	Low molecular weight glutenin OS=Triticum aestivum GN=Glu-A3 PE=4 SV=1	SQQQQPPF	None	2	959.46	959.46	480.234	6.7255
C3VN76	Low molecular weight glutenin OS=Triticum aestivum GN=Glu-A3 PE=4 SV=1	SQQQQSPF	None	2	949.442	949.441	475.224	6.7378
C3VN76	Low molecular weight glutenin OS=Triticum aestivum GN=Glu-A3 PE=4 SV=1	TQQQQPPFSQQPPISQQQQPPF	None	3	2564.27	2564.27	855.427	6.7668
C3VN76	Low molecular weight glutenin OS=Triticum aestivum GN=Glu-A3 PE=4 SV=1	SQQQQPPYSQQQQPPF	None	2	1915.9	1915.9	958.452	6.7674
C3VN76	Low molecular weight glutenin OS=Triticum aestivum GN=Glu-A3 PE=4 SV=1	SQQQQPQFSQQQQPPY	None	2	1946.9	1946.9	973.954	6.7682
C3VN76	Low molecular weight glutenin OS=Triticum aestivum GN=Glu-A3 PE=4 SV=1	SQQQQPPYSQQQQPPY	None	2	1931.89	1931.89	966.45	6.7697
C3VN76	Low molecular weight glutenin OS=Triticum aestivum GN=Glu-A3 PE=4 SV=1	SQQQQPPY	None	2	975.455	975.454	488.231	6.7954
C3VN76	Low molecular weight glutenin OS=Triticum aestivum GN=Glu-A3 PE=4 SV=1	SQQQQPPF	None	2	959.459	959.459	480.233	6.7996
C3VN76	Low molecular weight glutenin OS=Triticum aestivum GN=Glu-A3 PE=4 SV=1	SQQQQPPYSQQQQPPF	None	2	1915.89	1915.89	958.45	6.8
C3VN76	Low molecular weight glutenin OS=Triticum aestivum GN=Glu-A3 PE=4 SV=1	SQQQQPPF	None	2	959.458	959.458	480.233	6.8007
C3VN76	Low molecular weight glutenin OS=Triticum aestivum GN=Glu-A3 PE=4 SV=1	TQQQQPPF	None	2	973.477	973.476	487.242	6.8039
C3VN76	Low molecular weight glutenin OS=Triticum aestivum GN=Glu-A3 PE=4 SV=1	SQQQQPPY	None	2	975.455	975.454	488.231	6.8185
C3VN76	Low molecular weight glutenin OS=Triticum aestivum GN=Glu-A3 PE=4 SV=1	SQQQQPPFSQQQQPPF	None	2	1899.9	1899.9	950.452	6.8238
C3VN76	Low molecular weight glutenin OS=Triticum aestivum GN=Glu-A3 PE=4 SV=1	SQQQQPPYSQQQQPPY	None	2	1931.89	1931.89	966.446	6.8259
C3VN76	Low molecular weight glutenin OS=Triticum aestivum GN=Glu-A3 PE=4 SV=1	SQQQQSPF	None	2	949.441	949.44	475.224	6.8293
C3VN76	Low molecular weight glutenin OS=Triticum aestivum GN=Glu-A3 PE=4 SV=1	TQQQQPPF	None	2	973.477	973.475	487.242	6.8615
C3VN76	Low molecular weight glutenin OS=Triticum aestivum GN=Glu-A3 PE=4 SV=1	SQQPPISQQQQPPFSQQQQPQFSQQQQPPY	None	3	3537.69	3537.69	1179.9	6.8623
C3VN76	Low molecular weight glutenin OS=Triticum aestivum GN=Glu-A3 PE=4 SV=1	SQQQQPPF	None	2	959.459	959.459	480.233	6.8924
C3VN76	Low molecular weight glutenin OS=Triticum aestivum GN=Glu-A3 PE=4 SV=1	TQQQQPPF	None	2	973.477	973.476	487.242	6.9091
C3VN76	Low molecular weight glutenin OS=Triticum aestivum GN=Glu-A3 PE=4 SV=1	SQQQQPPF	None	2	959.46	959.46	480.234	6.9349
C3VN76	Low molecular weight glutenin OS=Triticum aestivum GN=Glu-A3 PE=4 SV=1	TQQQQPPFSQQPPISQQQQPPF	None	3	2564.26	2564.26	855.424	6.9404
C3VN76	Low molecular weight glutenin OS=Triticum aestivum GN=Glu-A3 PE=4 SV=1	TQQQQPPFSQQPPISQQQQPPF	None	3	2564.26	2564.26	855.425	6.9426
C3VN76	Low molecular weight glutenin OS=Triticum aestivum GN=Glu-A3 PE=4 SV=1	TQQQQPPFSQQPPISQQQQPPF	None	3	2564.26	2564.26	855.423	6.9577
C3VN76	Low molecular weight glutenin OS=Triticum aestivum GN=Glu-A3 PE=4 SV=1	TQQQQPPF	None	2	973.475	973.475	487.241	6.9603
C3VN76	Low molecular weight glutenin OS=Triticum aestivum GN=Glu-A3 PE=4 SV=1	SQQPPISQQQQPPF	None	2	1609.8	1609.8	805.403	6.9693
C3VN76	Low molecular weight glutenin OS=Triticum aestivum GN=Glu-A3 PE=4 SV=1	SQQPPISQQQQPPFSQQQQPQFSQQQQPPY	None	3	3537.68	3537.68	1179.9	6.9695
C3VN76	Low molecular weight glutenin OS=Triticum aestivum GN=Glu-A3 PE=4 SV=1	SQQQQPPFSQQQQPPF	None	2	1899.9	1899.9	950.454	6.9994
C3VN76	Low molecular weight glutenin OS=Triticum aestivum GN=Glu-A3 PE=4 SV=1	SQQQQPPYSQQQQPPY	None	2	1931.89	1931.89	966.449	7.0026
C3VN76	Low molecular weight glutenin OS=Triticum aestivum GN=Glu-A3 PE=4 SV=1	SQQQQPPYSQQQQPPF	None	2	1915.89	1915.89	958.451	7.006
C3VN76	Low molecular weight glutenin OS=Triticum aestivum GN=Glu-A3 PE=4 SV=1	SQQQQPPF	None	2	959.461	959.461	480.234	7.0064
C3VN76	Low molecular weight glutenin OS=Triticum aestivum GN=Glu-A3 PE=4 SV=1	SQQQQPPYSQQQQPPY	None	2	1931.89	1931.89	966.45	7.0118
C3VN76	Low molecular weight glutenin OS=Triticum aestivum GN=Glu-A3 PE=4 SV=1	SQQQQPPF	None	2	959.461	959.461	480.234	7.0175
C3VN76	Low molecular weight glutenin OS=Triticum aestivum GN=Glu-A3 PE=4 SV=1	SQQQQPPYSQQQQPPY	None	2	1931.89	1931.89	966.45	7.033
C3VN76	Low molecular weight glutenin OS=Triticum aestivum GN=Glu-A3 PE=4 SV=1	SQQQQPPFSQQQQSPF	None	2	1889.88	1889.88	945.442	7.0611
C3VN76	Low molecular weight glutenin OS=Triticum aestivum GN=Glu-A3 PE=4 SV=1	SQQQQPPFSQQQQSPF	None	2	1889.88	1889.88	945.443	7.0618
C3VN76	Low molecular weight glutenin OS=Triticum aestivum GN=Glu-A3 PE=4 SV=1	SQQQQPPFSQQQQPPF	None	2	1899.9	1899.9	950.453	7.0738
C3VN76	Low molecular weight glutenin OS=Triticum aestivum GN=Glu-A3 PE=4 SV=1	SQQQQPPFSQQQQSPF	None	2	1889.88	1889.88	945.444	7.0821
C3VN76	Low molecular weight glutenin OS=Triticum aestivum GN=Glu-A3 PE=4 SV=1	SQQQQPQFSQQQQPPY	None	2	1946.9	1946.9	973.954	7.1211
C3VN76	Low molecular weight glutenin OS=Triticum aestivum GN=Glu-A3 PE=4 SV=1	SQQQQPPYSQQQQPPF	None	2	1915.89	1915.89	958.451	7.1218
C3VN76	Low molecular weight glutenin OS=Triticum aestivum GN=Glu-A3 PE=4 SV=1	TQQQQPPF	None	2	973.478	973.476	487.243	7.1825
C3VN76	Low molecular weight glutenin OS=Triticum aestivum GN=Glu-A3 PE=4 SV=1	SQQQQSPF	None	2	949.447	949.445	475.227	7.1895
C3VN76	Low molecular weight glutenin OS=Triticum aestivum GN=Glu-A3 PE=4 SV=1	TQQQQPPFSQQPPISQQQQPPF	None	3	2564.26	2564.26	855.425	7.2213
C3VN76	Low molecular weight glutenin OS=Triticum aestivum GN=Glu-A3 PE=4 SV=1	TQQQQPPFSQQPPISQQQQPPF	None	3	2564.26	2564.26	855.424	7.2555
C3VN76	Low molecular weight glutenin OS=Triticum aestivum GN=Glu-A3 PE=4 SV=1	TQQQQPPF	None	2	973.475	973.473	487.241	7.2732
C3VN76	Low molecular weight glutenin OS=Triticum aestivum GN=Glu-A3 PE=4 SV=1	SQQQQPPF	None	2	959.46	959.46	480.233	7.2735
C3VN76	Low molecular weight glutenin OS=Triticum aestivum GN=Glu-A3 PE=4 SV=1	SQQQQPPFSQQQQPPF	None	2	1899.9	1899.9	950.455	7.3801
C3VN76	Low molecular weight glutenin OS=Triticum aestivum GN=Glu-A3 PE=4 SV=1	SQQQQPPFSQQQQPPF	None	2	1899.9	1899.9	950.454	7.388
C3VN76	Low molecular weight glutenin OS=Triticum aestivum GN=Glu-A3 PE=4 SV=1	SQQQQPPF	None	2	959.461	959.461	480.234	7.4183
C3VN76	Low molecular weight glutenin OS=Triticum aestivum GN=Glu-A3 PE=4 SV=1	SQQQQPPF	None	2	959.46	959.459	480.234	7.4296
C3VN76	Low molecular weight glutenin OS=Triticum aestivum GN=Glu-A3 PE=4 SV=1	SQQPPISQQQQPPF	None	2	1609.8	1609.8	805.402	7.4379
C3VN76	Low molecular weight glutenin OS=Triticum aestivum GN=Glu-A3 PE=4 SV=1	SQQQQPPFSQQQQPPF	None	2	1899.9	1899.9	950.453	7.4435
C3VN76	Low molecular weight glutenin OS=Triticum aestivum GN=Glu-A3 PE=4 SV=1	SQQQQPPFSQQQQSPF	None	2	1889.88	1889.88	945.443	7.4698
C3VN76	Low molecular weight glutenin OS=Triticum aestivum GN=Glu-A3 PE=4 SV=1	TQQQQPPF	None	2	973.474	973.473	487.241	7.4828
C3VN76	Low molecular weight glutenin OS=Triticum aestivum GN=Glu-A3 PE=4 SV=1	SQQPPISQQQQPPF	None	2	1609.8	1609.8	805.403	7.4918
C3VN76	Low molecular weight glutenin OS=Triticum aestivum GN=Glu-A3 PE=4 SV=1	SQQQQPPF	None	2	959.461	959.461	480.234	7.5107
C3VN76	Low molecular weight glutenin OS=Triticum aestivum GN=Glu-A3 PE=4 SV=1	SQQQQPPFSQQQQPPF	None	2	1899.9	1899.9	950.453	7.5508
C3VN76	Low molecular weight glutenin OS=Triticum aestivum GN=Glu-A3 PE=4 SV=1	SQQPPISQQQQPPF	None	2	1609.8	1609.79	805.402	7.5516
C3VN76	Low molecular weight glutenin OS=Triticum aestivum GN=Glu-A3 PE=4 SV=1	SQQQQPPF	None	2	959.46	959.458	480.233	7.5626
C3VN76	Low molecular weight glutenin OS=Triticum aestivum GN=Glu-A3 PE=4 SV=1	SQQPPISQQQQPPF	None	2	1609.8	1609.8	805.403	7.5803
C3VN76	Low molecular weight glutenin OS=Triticum aestivum GN=Glu-A3 PE=4 SV=1	SQQQQPPFSQQQQSPF	None	2	1889.88	1889.88	945.444	7.5947
C3VN76	Low molecular weight glutenin OS=Triticum aestivum GN=Glu-A3 PE=4 SV=1	SQQQQPPF	None	2	959.462	959.461	480.235	7.6254
C3VN76	Low molecular weight glutenin OS=Triticum aestivum GN=Glu-A3 PE=4 SV=1	SQQQQPPFSQQQQSPF	None	2	1889.88	1889.88	945.444	7.6307
C3VN76	Low molecular weight glutenin OS=Triticum aestivum GN=Glu-A3 PE=4 SV=1	SQQQQPPF	None	2	959.461	959.46	480.234	7.6405
C3VN76	Low molecular weight glutenin OS=Triticum aestivum GN=Glu-A3 PE=4 SV=1	SQQPPISQQQQPPF	None	2	1609.8	1609.8	805.403	7.7297
C3VN76	Low molecular weight glutenin OS=Triticum aestivum GN=Glu-A3 PE=4 SV=1	SQQPPISQQQQPPF	None	2	1609.8	1609.8	805.403	7.7542
C3VN76	Low molecular weight glutenin OS=Triticum aestivum GN=Glu-A3 PE=4 SV=1	SQQQQPPF	None	2	959.46	959.459	480.234	8.087
C3VN76	Low molecular weight glutenin OS=Triticum aestivum GN=Glu-A3 PE=4 SV=1	SQQQQPPF	None	2	959.46	959.458	480.233	8.1085
C3VN76	Low molecular weight glutenin OS=Triticum aestivum GN=Glu-A3 PE=4 SV=1	SQQQQPPF	None	2	959.46	959.459	480.234	8.1932
C3VN79	Low molecular weight glutenin OS=Triticum aestivum GN=Glu-B3 PE=4 SV=1	LQQQCSPVAMPQSLARSQMLW	Carbamidomethyl C(5);Oxidation M(10);Oxidation M(19)	3	2491.2	2491.2	831.072	5.0808
C3VN79	Low molecular weight glutenin OS=Triticum aestivum GN=Glu-B3 PE=4 SV=1	SQQQQPILPQQPPF	Deamidation Q(10);Deamidation Q(11)	2	1637.82	1637.82	819.416	5.2559
C3VN79	Low molecular weight glutenin OS=Triticum aestivum GN=Glu-B3 PE=4 SV=1	QQQQPIQQQPQPFPQQPPCSQQQQPPLSQQQQPPF	Carbamidomethyl C(19)	4	4149.02	4149.02	1038.01	5.2602
C3VN79	Low molecular weight glutenin OS=Triticum aestivum GN=Glu-B3 PE=4 SV=1	SQQQQPILPQQPPF	Deamidation Q(*);Deamidation Q(*)	2	1637.82	1637.82	819.415	5.308
C3VN79	Low molecular weight glutenin OS=Triticum aestivum GN=Glu-B3 PE=4 SV=1	SQQQQPILPQQPPF	Deamidation Q(*);Deamidation Q(*)	2	1637.82	1637.82	819.415	5.3343
C3VN79	Low molecular weight glutenin OS=Triticum aestivum GN=Glu-B3 PE=4 SV=1	QSSCHVMQQQCCRQLPQIPEQSRYDAIRAIIY	Carbamidomethyl C(4);Carbamidomethyl C(11);Carbamidomethyl C(12)	4	3963.91	3963.91	991.733	5.3369
C3VN79	Low molecular weight glutenin OS=Triticum aestivum GN=Glu-B3 PE=4 SV=1	SQQQQPILPQQPPF	Deamidation Q(4);Deamidation Q(5)	2	1637.82	1637.82	819.415	5.3417
C3VN79	Low molecular weight glutenin OS=Triticum aestivum GN=Glu-B3 PE=4 SV=1	DAIRAIIY	None	2	934.538	934.536	467.772	5.3645
C3VN79	Low molecular weight glutenin OS=Triticum aestivum GN=Glu-B3 PE=4 SV=1	SQQQQPILPQQPPF	Deamidation Q(*);Deamidation Q(*)	2	1637.83	1637.82	819.417	5.3963
C3VN79	Low molecular weight glutenin OS=Triticum aestivum GN=Glu-B3 PE=4 SV=1	QSSCHVMQQQCCRQLPQIPEQSRYDAIRAIIY	Carbamidomethyl C(4);Carbamidomethyl C(11);Carbamidomethyl C(12)	4	3963.85	3963.85	991.717	5.4111
C3VN79	Low molecular weight glutenin OS=Triticum aestivum GN=Glu-B3 PE=4 SV=1	SQQQQPILPQQPPF	None	2	1635.85	1635.85	818.431	5.4546
C3VN79	Low molecular weight glutenin OS=Triticum aestivum GN=Glu-B3 PE=4 SV=1	SQQQQPILPQQPPF	Deamidation Q(10);Deamidation Q(11)	2	1637.82	1637.82	819.414	5.4973
C3VN79	Low molecular weight glutenin OS=Triticum aestivum GN=Glu-B3 PE=4 SV=1	QQQQPIQQQPQPFPQQPPCSQQQQPPLSQQQQPPF	Carbamidomethyl C(19)	4	4149.01	4149.01	1038.01	5.5159
C3VN79	Low molecular weight glutenin OS=Triticum aestivum GN=Glu-B3 PE=4 SV=1	SQQQQPILPQQPPF	None	2	1635.85	1635.85	818.43	5.5416
C3VN79	Low molecular weight glutenin OS=Triticum aestivum GN=Glu-B3 PE=4 SV=1	SQQQQPILPQQPPF	Deamidation Q(*);Deamidation Q(*)	2	1637.82	1637.82	819.414	5.5735
C3VN79	Low molecular weight glutenin OS=Triticum aestivum GN=Glu-B3 PE=4 SV=1	SQQQQPILPQQPPF	Deamidation Q(10);Deamidation Q(11)	2	1637.82	1637.82	819.414	5.5955
C3VN79	Low molecular weight glutenin OS=Triticum aestivum GN=Glu-B3 PE=4 SV=1	SQQQQPILPQQPPF	None	2	1635.85	1635.85	818.426	5.6025
C3VN79	Low molecular weight glutenin OS=Triticum aestivum GN=Glu-B3 PE=4 SV=1	YQQQQPIQQQPQPFPQQPPCSQQQQPPLSQQQQPPFSQQQPPF	Carbamidomethyl C(20)	4	5124.46	5124.46	1281.87	5.6088
C3VN79	Low molecular weight glutenin OS=Triticum aestivum GN=Glu-B3 PE=4 SV=1	SQQQPPF	None	2	831.402	831.402	416.204	5.6216
C3VN79	Low molecular weight glutenin OS=Triticum aestivum GN=Glu-B3 PE=4 SV=1	MKTF	None	1	526.265	526.265	526.265	5.633
C3VN79	Low molecular weight glutenin OS=Triticum aestivum GN=Glu-B3 PE=4 SV=1	SQQQQPILPQQPPF	Deamidation Q(4);Deamidation Q(5)	2	1637.82	1637.82	819.416	5.633
C3VN79	Low molecular weight glutenin OS=Triticum aestivum GN=Glu-B3 PE=4 SV=1	SQQQQPILPQQPPF	None	2	1635.85	1635.85	818.429	5.6435
C3VN79	Low molecular weight glutenin OS=Triticum aestivum GN=Glu-B3 PE=4 SV=1	DAIRAIIY	None	2	934.538	934.538	467.773	5.6514
C3VN79	Low molecular weight glutenin OS=Triticum aestivum GN=Glu-B3 PE=4 SV=1	SQQQQPILPQQPPF	Deamidation Q(10);Deamidation Q(11)	2	1637.83	1637.83	819.417	5.6744
C3VN79	Low molecular weight glutenin OS=Triticum aestivum GN=Glu-B3 PE=4 SV=1	GTTTIVPF	None	1	835.458	835.458	835.458	5.6748
C3VN79	Low molecular weight glutenin OS=Triticum aestivum GN=Glu-B3 PE=4 SV=1	SQQQQPILPQQPPF	Deamidation Q(10);Deamidation Q(11)	2	1637.82	1637.82	819.415	5.6784
C3VN79	Low molecular weight glutenin OS=Triticum aestivum GN=Glu-B3 PE=4 SV=1	QQQQPIQQQPQPFPQQPPCSQQQQPPLSQQQQPPFSQQQPPF	Carbamidomethyl C(19)	4	4961.4	4961.4	1241.1	5.6845
C3VN79	Low molecular weight glutenin OS=Triticum aestivum GN=Glu-B3 PE=4 SV=1	LQQQCSPVAMPQSLARSQMLW	Carbamidomethyl C(5);Deamidation Q(*);Deamidation Q(*);Deamidation Q(*)	3	2462.14	2462.14	821.386	5.6937
C3VN79	Low molecular weight glutenin OS=Triticum aestivum GN=Glu-B3 PE=4 SV=1	SQQQQPILPQQPPF	Deamidation Q(*);Deamidation Q(*)	2	1637.82	1637.82	819.415	5.6942
C3VN79	Low molecular weight glutenin OS=Triticum aestivum GN=Glu-B3 PE=4 SV=1	SQQQQPILPQQPPF	Deamidation Q(10);Deamidation Q(11)	2	1637.83	1637.82	819.416	5.6953
C3VN79	Low molecular weight glutenin OS=Triticum aestivum GN=Glu-B3 PE=4 SV=1	DAIRAIIY	None	2	934.537	934.537	467.772	5.7037
C3VN79	Low molecular weight glutenin OS=Triticum aestivum GN=Glu-B3 PE=4 SV=1	SQQQQPILPQQPPF	Deamidation Q(5);Deamidation Q(11)	2	1637.82	1637.82	819.415	5.7249
C3VN79	Low molecular weight glutenin OS=Triticum aestivum GN=Glu-B3 PE=4 SV=1	GTTTIVPF	None	1	835.458	835.458	835.458	5.7504
C3VN79	Low molecular weight glutenin OS=Triticum aestivum GN=Glu-B3 PE=4 SV=1	SQQQQPILPQQPPF	Deamidation Q(10);Deamidation Q(11)	2	1637.82	1637.82	819.415	5.7593
C3VN79	Low molecular weight glutenin OS=Triticum aestivum GN=Glu-B3 PE=4 SV=1	SQQQQPILPQQPPF	None	2	1635.86	1635.86	818.431	5.8015
C3VN79	Low molecular weight glutenin OS=Triticum aestivum GN=Glu-B3 PE=4 SV=1	LQQQCSPVAMPQSLARSQMLW	Carbamidomethyl C(5);Oxidation M(10);Oxidation M(19)	3	2491.2	2491.2	831.072	5.8453
C3VN79	Low molecular weight glutenin OS=Triticum aestivum GN=Glu-B3 PE=4 SV=1	SQQQQPILPQQPPF	Deamidation Q(10);Deamidation Q(11)	2	1637.82	1637.82	819.413	5.8624
C3VN79	Low molecular weight glutenin OS=Triticum aestivum GN=Glu-B3 PE=4 SV=1	QQQQPIQQQPQPFPQQPPCSQQQQPPLSQQQQPPFSQQQPPF	Carbamidomethyl C(19);Deamidation Q(38)	4	4962.39	4962.39	1241.35	5.8677
C3VN79	Low molecular weight glutenin OS=Triticum aestivum GN=Glu-B3 PE=4 SV=1	QQQQPIQQQPQPFPQQPPCSQQQQPPLSQQQQPPF	Carbamidomethyl C(19)	4	4148.99	4148.99	1038	5.8759
C3VN79	Low molecular weight glutenin OS=Triticum aestivum GN=Glu-B3 PE=4 SV=1	GTTTIVPF	None	1	835.458	835.458	835.458	5.9213
C3VN79	Low molecular weight glutenin OS=Triticum aestivum GN=Glu-B3 PE=4 SV=1	GTTTIVPF	None	1	835.458	835.458	835.458	5.9259
C3VN79	Low molecular weight glutenin OS=Triticum aestivum GN=Glu-B3 PE=4 SV=1	LQQQCSPVAMPQSLARSQMLW	Carbamidomethyl C(5);Oxidation M(10);Oxidation M(19)	3	2491.2	2491.2	831.072	5.9527
C3VN79	Low molecular weight glutenin OS=Triticum aestivum GN=Glu-B3 PE=4 SV=1	SQQQQPILPQQPPF	None	2	1635.85	1635.85	818.43	5.9603
C3VN79	Low molecular weight glutenin OS=Triticum aestivum GN=Glu-B3 PE=4 SV=1	SQQQQPILPQQPPF	None	2	1635.85	1635.85	818.43	5.998
C3VN79	Low molecular weight glutenin OS=Triticum aestivum GN=Glu-B3 PE=4 SV=1	LQQQCSPVAMPQSLARSQMLW	Carbamidomethyl C(5);Deamidation Q(*);Deamidation Q(*)	3	2461.17	2461.17	821.063	6.0347
C3VN79	Low molecular weight glutenin OS=Triticum aestivum GN=Glu-B3 PE=4 SV=1	SQQQQPILPQQPPF	None	2	1635.85	1635.85	818.428	6.062
C3VN79	Low molecular weight glutenin OS=Triticum aestivum GN=Glu-B3 PE=4 SV=1	MKTF	None	1	526.265	526.265	526.265	6.12
C3VN79	Low molecular weight glutenin OS=Triticum aestivum GN=Glu-B3 PE=4 SV=1	YQQQQPIQQQPQPFPQQPPCSQQQQPPLSQQQQPPF	Carbamidomethyl C(20)	4	4312.07	4312.07	1078.77	6.1498
C3VN79	Low molecular weight glutenin OS=Triticum aestivum GN=Glu-B3 PE=4 SV=1	SQQQQPILPQQPPF	Deamidation Q(10);Deamidation Q(11)	2	1637.82	1637.82	819.416	6.1506
C3VN79	Low molecular weight glutenin OS=Triticum aestivum GN=Glu-B3 PE=4 SV=1	GTTTIVPF	None	1	835.458	835.458	835.458	6.2117
C3VN79	Low molecular weight glutenin OS=Triticum aestivum GN=Glu-B3 PE=4 SV=1	SQQQQPILPQQPPF	None	2	1635.85	1635.85	818.428	6.2388
C3VN79	Low molecular weight glutenin OS=Triticum aestivum GN=Glu-B3 PE=4 SV=1	SQQQPPF	None	2	831.4	831.4	416.204	6.3051
C3VN79	Low molecular weight glutenin OS=Triticum aestivum GN=Glu-B3 PE=4 SV=1	SQQQPPF	None	2	831.403	831.403	416.205	6.3174
C3VN79	Low molecular weight glutenin OS=Triticum aestivum GN=Glu-B3 PE=4 SV=1	SQQQQPILPQQPPF	None	2	1635.85	1635.85	818.427	6.4484
C3VN79	Low molecular weight glutenin OS=Triticum aestivum GN=Glu-B3 PE=4 SV=1	SQQQQPILPQQPPF	None	2	1635.85	1635.85	818.43	6.4721
C3VN79	Low molecular weight glutenin OS=Triticum aestivum GN=Glu-B3 PE=4 SV=1	SQQQQPILPQQPPF	None	2	1635.85	1635.85	818.429	6.4977
C3VN79	Low molecular weight glutenin OS=Triticum aestivum GN=Glu-B3 PE=4 SV=1	SQQQPPF	None	2	831.402	831.402	416.205	6.5089
C3VN79	Low molecular weight glutenin OS=Triticum aestivum GN=Glu-B3 PE=4 SV=1	SQQQPPF	None	2	831.402	831.402	416.205	6.5315
C3VN79	Low molecular weight glutenin OS=Triticum aestivum GN=Glu-B3 PE=4 SV=1	SQQQQPILPQQPPF	None	2	1635.85	1635.85	818.429	6.5894
C3VN79	Low molecular weight glutenin OS=Triticum aestivum GN=Glu-B3 PE=4 SV=1	SQQQPPF	None	2	831.401	831.401	416.204	6.6747
C3VN79	Low molecular weight glutenin OS=Triticum aestivum GN=Glu-B3 PE=4 SV=1	SQQQPPF	None	2	831.402	831.402	416.204	6.7456
C3VN79	Low molecular weight glutenin OS=Triticum aestivum GN=Glu-B3 PE=4 SV=1	SQQQPPF	None	2	831.403	831.403	416.205	6.7549
C3VN79	Low molecular weight glutenin OS=Triticum aestivum GN=Glu-B3 PE=4 SV=1	SQQQPPF	None	2	831.4	831.4	416.204	6.7634
C3VN79	Low molecular weight glutenin OS=Triticum aestivum GN=Glu-B3 PE=4 SV=1	SQQQPPF	None	2	831.402	831.402	416.205	6.8333
C3VN79	Low molecular weight glutenin OS=Triticum aestivum GN=Glu-B3 PE=4 SV=1	SQQQQPILPQQPPF	None	2	1635.85	1635.85	818.429	6.8786
C3VN79	Low molecular weight glutenin OS=Triticum aestivum GN=Glu-B3 PE=4 SV=1	SQQQPPF	None	2	831.4	831.4	416.204	6.9334
C3VN79	Low molecular weight glutenin OS=Triticum aestivum GN=Glu-B3 PE=4 SV=1	SQQQPPF	None	2	831.4	831.4	416.204	6.9509
C3VN79	Low molecular weight glutenin OS=Triticum aestivum GN=Glu-B3 PE=4 SV=1	SQQQPPF	None	2	831.401	831.401	416.204	7.0178
C3VN79	Low molecular weight glutenin OS=Triticum aestivum GN=Glu-B3 PE=4 SV=1	SQQQQPILPQQPPF	None	2	1635.85	1635.85	818.429	7.0589
C3VN79	Low molecular weight glutenin OS=Triticum aestivum GN=Glu-B3 PE=4 SV=1	GTTTIVPF	None	1	835.457	835.457	835.457	7.0655
C3VN79	Low molecular weight glutenin OS=Triticum aestivum GN=Glu-B3 PE=4 SV=1	GTTTIVPF	None	1	835.458	835.456	835.458	7.1156
C3VN79	Low molecular weight glutenin OS=Triticum aestivum GN=Glu-B3 PE=4 SV=1	GTTTIVPF	None	1	835.457	835.457	835.457	7.121
C3VN79	Low molecular weight glutenin OS=Triticum aestivum GN=Glu-B3 PE=4 SV=1	SQQQQPILPQQPPF	None	2	1635.85	1635.85	818.43	7.1667
C3VN79	Low molecular weight glutenin OS=Triticum aestivum GN=Glu-B3 PE=4 SV=1	GTTTIVPF	None	1	835.458	835.456	835.458	7.2009
C3VN79	Low molecular weight glutenin OS=Triticum aestivum GN=Glu-B3 PE=4 SV=1	GTTTIVPF	None	1	835.457	835.457	835.457	7.224
C3VN79	Low molecular weight glutenin OS=Triticum aestivum GN=Glu-B3 PE=4 SV=1	SQQQQPILPQQPPF	None	2	1635.85	1635.85	818.429	7.2481
C3VN79	Low molecular weight glutenin OS=Triticum aestivum GN=Glu-B3 PE=4 SV=1	GTTTIVPF	None	1	835.459	835.457	835.459	7.3078
C3VN79	Low molecular weight glutenin OS=Triticum aestivum GN=Glu-B3 PE=4 SV=1	GTTTIVPF	None	1	835.457	835.456	835.457	7.3197
C3VN79	Low molecular weight glutenin OS=Triticum aestivum GN=Glu-B3 PE=4 SV=1	SQQQQPILPQQPPF	None	2	1635.85	1635.85	818.43	7.3347
C3VN79	Low molecular weight glutenin OS=Triticum aestivum GN=Glu-B3 PE=4 SV=1	SQQQPPF	None	2	831.4	831.399	416.204	7.3548
C3VN79	Low molecular weight glutenin OS=Triticum aestivum GN=Glu-B3 PE=4 SV=1	SQQQPPF	None	2	831.4	831.399	416.204	7.4191
C3VN79	Low molecular weight glutenin OS=Triticum aestivum GN=Glu-B3 PE=4 SV=1	SQQQPPF	None	2	831.403	831.401	416.205	7.4417
C3VN79	Low molecular weight glutenin OS=Triticum aestivum GN=Glu-B3 PE=4 SV=1	GTTTIVPF	None	1	835.457	835.457	835.457	7.4431
C3VN79	Low molecular weight glutenin OS=Triticum aestivum GN=Glu-B3 PE=4 SV=1	GTTTIVPF	None	1	835.457	835.457	835.457	7.4614
C3VN79	Low molecular weight glutenin OS=Triticum aestivum GN=Glu-B3 PE=4 SV=1	SQQQPPF	None	2	831.4	831.4	416.204	7.5753
C3VN79	Low molecular weight glutenin OS=Triticum aestivum GN=Glu-B3 PE=4 SV=1	SQQQPPF	None	2	831.401	831.399	416.204	7.6077
C3VN79	Low molecular weight glutenin OS=Triticum aestivum GN=Glu-B3 PE=4 SV=1	SQQQPPF	None	2	831.4	831.4	416.204	7.653
C3VN79	Low molecular weight glutenin OS=Triticum aestivum GN=Glu-B3 PE=4 SV=1	SQQQPPF	None	1	831.401	831.4	831.401	7.7154
C3VN79	Low molecular weight glutenin OS=Triticum aestivum GN=Glu-B3 PE=4 SV=1	SQQQPPF	None	1	831.401	831.4	831.401	7.9156
C3VN79	Low molecular weight glutenin OS=Triticum aestivum GN=Glu-B3 PE=4 SV=1	SQQQPPF	None	1	831.401	831.4	831.401	7.979
C8KIL6	Low-molecular-weight glutenin subunit OS=Triticum aestivum GN=Glu-3 PE=4 SV=1	SQQQQQPVLPQQPPF	Deamidation Q(*);Deamidation Q(*)	3	1751.85	1751.85	584.622	5.0474
C8KIL6	Low-molecular-weight glutenin subunit OS=Triticum aestivum GN=Glu-3 PE=4 SV=1	SQQQQPQF	None	2	990.479	990.479	495.743	5.0486
C8KIL6	Low-molecular-weight glutenin subunit OS=Triticum aestivum GN=Glu-3 PE=4 SV=1	LQQQCSPVAMPQSLARSQMLW	Carbamidomethyl C(5);Oxidation M(10);Oxidation M(19)	3	2491.2	2491.2	831.072	5.0808
C8KIL6	Low-molecular-weight glutenin subunit OS=Triticum aestivum GN=Glu-3 PE=4 SV=1	HQQQPIQQQPQPFPQQPACSQQQQPPLLQQQQPPF	Carbamidomethyl C(19)	4	4158.01	4158.01	1040.26	5.1323
C8KIL6	Low-molecular-weight glutenin subunit OS=Triticum aestivum GN=Glu-3 PE=4 SV=1	SQQQQQPVLPQQPPF	Deamidation Q(*);Deamidation Q(*)	3	1751.86	1751.86	584.625	5.1368
C8KIL6	Low-molecular-weight glutenin subunit OS=Triticum aestivum GN=Glu-3 PE=4 SV=1	HQQQPIQQQPQPFPQQPACSQQQQPPLLQQQQPPF	Carbamidomethyl C(19);Deamidation Q(*)	4	4159.01	4159.01	1040.51	5.191
C8KIL6	Low-molecular-weight glutenin subunit OS=Triticum aestivum GN=Glu-3 PE=4 SV=1	YHQQQPIQQQPQPFPQQPACSQQQQPPLLQQQQPPF	Carbamidomethyl C(20)	4	4321.07	4321.07	1081.02	5.2133
C8KIL6	Low-molecular-weight glutenin subunit OS=Triticum aestivum GN=Glu-3 PE=4 SV=1	SQQQQQPVLPQQPPF	Deamidation Q(11);Deamidation Q(12)	3	1751.85	1751.85	584.623	5.2434
C8KIL6	Low-molecular-weight glutenin subunit OS=Triticum aestivum GN=Glu-3 PE=4 SV=1	SQQQQQPVLPQQPPF	Deamidation Q(2);Deamidation Q(12)	3	1751.86	1751.86	584.624	5.2512
C8KIL6	Low-molecular-weight glutenin subunit OS=Triticum aestivum GN=Glu-3 PE=4 SV=1	SQQQQQPVLPQQPPF	None	2	1749.89	1749.89	875.447	5.253
C8KIL6	Low-molecular-weight glutenin subunit OS=Triticum aestivum GN=Glu-3 PE=4 SV=1	SQQQQQPVLPQQPPF	Deamidation Q(11);Deamidation Q(12)	3	1751.86	1751.86	584.624	5.2573
C8KIL6	Low-molecular-weight glutenin subunit OS=Triticum aestivum GN=Glu-3 PE=4 SV=1	HQQQPIQQQPQPFPQQPACSQQQQPPLLQQQQPPFSQQQPPF	Carbamidomethyl C(19);Deamidation Q(*)	4	4971.39	4971.39	1243.6	5.2725
C8KIL6	Low-molecular-weight glutenin subunit OS=Triticum aestivum GN=Glu-3 PE=4 SV=1	YHQQQPIQQQPQPFPQQPACSQQQQPPLLQQQQPPF	Carbamidomethyl C(20);Deamidation Q(*)	4	4322.07	4322.07	1081.27	5.2752
C8KIL6	Low-molecular-weight glutenin subunit OS=Triticum aestivum GN=Glu-3 PE=4 SV=1	HQQQPIQQQPQPFPQQPACSQQQQPPLLQQQQPPFSQQQPPF	Carbamidomethyl C(19);Deamidation Q(*)	4	4971.39	4971.39	1243.6	5.2938
C8KIL6	Low-molecular-weight glutenin subunit OS=Triticum aestivum GN=Glu-3 PE=4 SV=1	SQQQQPQF	None	3	990.471	990.471	330.828	5.3082
C8KIL6	Low-molecular-weight glutenin subunit OS=Triticum aestivum GN=Glu-3 PE=4 SV=1	SQQQQQPVLPQQPPF	Deamidation Q(12)	2	1750.88	1750.88	875.943	5.3323
C8KIL6	Low-molecular-weight glutenin subunit OS=Triticum aestivum GN=Glu-3 PE=4 SV=1	QSSCHVMQQQCCRQLPQIPEQSRYDAIRAIIY	Carbamidomethyl C(4);Carbamidomethyl C(11);Carbamidomethyl C(12)	4	3963.91	3963.91	991.733	5.3369
C8KIL6	Low-molecular-weight glutenin subunit OS=Triticum aestivum GN=Glu-3 PE=4 SV=1	SQQQQQPVLPQQPPF	Deamidation Q(*);Deamidation Q(*)	3	1751.86	1751.86	584.624	5.3383
C8KIL6	Low-molecular-weight glutenin subunit OS=Triticum aestivum GN=Glu-3 PE=4 SV=1	HQQQPIQQQPQPFPQQPACSQQQQPPLLQQQQPPF	Carbamidomethyl C(19)	4	4158.02	4158.02	1040.26	5.344
C8KIL6	Low-molecular-weight glutenin subunit OS=Triticum aestivum GN=Glu-3 PE=4 SV=1	SQQQQQPVLPQQPPF	None	2	1749.86	1749.86	875.436	5.3627
C8KIL6	Low-molecular-weight glutenin subunit OS=Triticum aestivum GN=Glu-3 PE=4 SV=1	SQQQPPFSQQQQQPVLPQQPPF	Deamidation Q(11);Deamidation Q(12)	3	2564.25	2564.25	855.421	5.3636
C8KIL6	Low-molecular-weight glutenin subunit OS=Triticum aestivum GN=Glu-3 PE=4 SV=1	DAIRAIIY	None	2	934.538	934.536	467.772	5.3645
C8KIL6	Low-molecular-weight glutenin subunit OS=Triticum aestivum GN=Glu-3 PE=4 SV=1	SQQQQPQF	None	2	990.471	990.471	495.739	5.3653
C8KIL6	Low-molecular-weight glutenin subunit OS=Triticum aestivum GN=Glu-3 PE=4 SV=1	SQQQQPQF	None	2	990.478	990.476	495.743	5.3853
C8KIL6	Low-molecular-weight glutenin subunit OS=Triticum aestivum GN=Glu-3 PE=4 SV=1	SQQQQPQF	None	2	990.464	990.464	495.735	5.4011
C8KIL6	Low-molecular-weight glutenin subunit OS=Triticum aestivum GN=Glu-3 PE=4 SV=1	QSSCHVMQQQCCRQLPQIPEQSRYDAIRAIIY	Carbamidomethyl C(4);Carbamidomethyl C(11);Carbamidomethyl C(12)	4	3963.85	3963.85	991.717	5.4111
C8KIL6	Low-molecular-weight glutenin subunit OS=Triticum aestivum GN=Glu-3 PE=4 SV=1	SQQQQPQF	None	2	990.47	990.47	495.739	5.4127
C8KIL6	Low-molecular-weight glutenin subunit OS=Triticum aestivum GN=Glu-3 PE=4 SV=1	HQQQPIQQQPQPFPQQPACSQQQQPPLLQQQQPPFSQQQPPF	Carbamidomethyl C(19)	4	4970.4	4970.4	1243.36	5.4389
C8KIL6	Low-molecular-weight glutenin subunit OS=Triticum aestivum GN=Glu-3 PE=4 SV=1	SQQQPPFSQQQQPVLPQQPPF	None	3	2434.21	2434.21	812.073	5.4961
C8KIL6	Low-molecular-weight glutenin subunit OS=Triticum aestivum GN=Glu-3 PE=4 SV=1	HQQQPIQQQPQPFPQQPACSQQQQPPLLQQQQPPF	Carbamidomethyl C(19)	4	4158.04	4158.04	1040.27	5.505
C8KIL6	Low-molecular-weight glutenin subunit OS=Triticum aestivum GN=Glu-3 PE=4 SV=1	SQQQPPFSQQQQQPVLPQQPPF	Deamidation Q(2);Deamidation Q(3);Deamidation Q(4)	3	2565.23	2565.23	855.749	5.5106
C8KIL6	Low-molecular-weight glutenin subunit OS=Triticum aestivum GN=Glu-3 PE=4 SV=1	SQQQQPQF	None	2	990.47	990.468	495.738	5.5108
C8KIL6	Low-molecular-weight glutenin subunit OS=Triticum aestivum GN=Glu-3 PE=4 SV=1	HQQQPIQQQPQPFPQQPACSQQQQPPLLQQQQPPFSQQQPPF	Carbamidomethyl C(19)	4	4970.4	4970.4	1243.35	5.598
C8KIL6	Low-molecular-weight glutenin subunit OS=Triticum aestivum GN=Glu-3 PE=4 SV=1	HQQQPIQQQPQPFPQQPACSQQQQPPLLQQQQPPF	Carbamidomethyl C(19)	4	4158.04	4158.04	1040.27	5.6019
C8KIL6	Low-molecular-weight glutenin subunit OS=Triticum aestivum GN=Glu-3 PE=4 SV=1	AQQQQPFPQQQQPLRPQQPPF	Deamidation Q(*);Deamidation Q(*)	3	2518.24	2518.24	840.085	5.6104
C8KIL6	Low-molecular-weight glutenin subunit OS=Triticum aestivum GN=Glu-3 PE=4 SV=1	YHQQQPIQQQPQPFPQQPACSQQQQPPLLQQQQPPF	Carbamidomethyl C(20)	4	4321.09	4321.09	1081.03	5.6108
C8KIL6	Low-molecular-weight glutenin subunit OS=Triticum aestivum GN=Glu-3 PE=4 SV=1	SQQQPPF	None	2	831.402	831.402	416.204	5.6216
C8KIL6	Low-molecular-weight glutenin subunit OS=Triticum aestivum GN=Glu-3 PE=4 SV=1	MKTF	None	1	526.265	526.265	526.265	5.633
C8KIL6	Low-molecular-weight glutenin subunit OS=Triticum aestivum GN=Glu-3 PE=4 SV=1	SQQQQQPVLPQQPPF	Deamidation Q(*);Deamidation Q(*)	3	1751.85	1751.85	584.622	5.6423
C8KIL6	Low-molecular-weight glutenin subunit OS=Triticum aestivum GN=Glu-3 PE=4 SV=1	DAIRAIIY	None	2	934.538	934.538	467.773	5.6514
C8KIL6	Low-molecular-weight glutenin subunit OS=Triticum aestivum GN=Glu-3 PE=4 SV=1	GTTTIVPF	None	1	835.458	835.458	835.458	5.6748
C8KIL6	Low-molecular-weight glutenin subunit OS=Triticum aestivum GN=Glu-3 PE=4 SV=1	LQQQCSPVAMPQSLARSQMLW	Carbamidomethyl C(5);Deamidation Q(*);Deamidation Q(*);Deamidation Q(*)	3	2462.14	2462.14	821.386	5.6937
C8KIL6	Low-molecular-weight glutenin subunit OS=Triticum aestivum GN=Glu-3 PE=4 SV=1	DAIRAIIY	None	2	934.537	934.537	467.772	5.7037
C8KIL6	Low-molecular-weight glutenin subunit OS=Triticum aestivum GN=Glu-3 PE=4 SV=1	SQQQPPFSQQQQPVLPQQPPF	None	3	2434.22	2434.22	812.078	5.7058
C8KIL6	Low-molecular-weight glutenin subunit OS=Triticum aestivum GN=Glu-3 PE=4 SV=1	SQQQPPFSQQQQPVLPQQPPF	None	3	2434.21	2434.21	812.076	5.7138
C8KIL6	Low-molecular-weight glutenin subunit OS=Triticum aestivum GN=Glu-3 PE=4 SV=1	SQQQQQPVLPQQPPF	Deamidation Q(*);Deamidation Q(*)	3	1751.86	1751.86	584.625	5.7152
C8KIL6	Low-molecular-weight glutenin subunit OS=Triticum aestivum GN=Glu-3 PE=4 SV=1	GTTTIVPF	None	1	835.458	835.458	835.458	5.7504
C8KIL6	Low-molecular-weight glutenin subunit OS=Triticum aestivum GN=Glu-3 PE=4 SV=1	SQQQQPQF	None	2	990.465	990.465	495.736	5.7745
C8KIL6	Low-molecular-weight glutenin subunit OS=Triticum aestivum GN=Glu-3 PE=4 SV=1	SQQQQQPVLPQQPPF	Deamidation Q(*);Deamidation Q(*)	2	1751.87	1751.86	876.437	5.7797
C8KIL6	Low-molecular-weight glutenin subunit OS=Triticum aestivum GN=Glu-3 PE=4 SV=1	SQQQPPFSQQQQQPVLPQQPPF	Deamidation Q(*);Deamidation Q(*);Deamidation Q(*)	3	2565.23	2565.23	855.747	5.8015
C8KIL6	Low-molecular-weight glutenin subunit OS=Triticum aestivum GN=Glu-3 PE=4 SV=1	LQQQCSPVAMPQSLARSQMLW	Carbamidomethyl C(5);Oxidation M(10);Oxidation M(19)	3	2491.2	2491.2	831.072	5.8453
C8KIL6	Low-molecular-weight glutenin subunit OS=Triticum aestivum GN=Glu-3 PE=4 SV=1	SQQQQPQF	None	2	990.467	990.467	495.737	5.8469
C8KIL6	Low-molecular-weight glutenin subunit OS=Triticum aestivum GN=Glu-3 PE=4 SV=1	SQQQQQPVLPQQPPF	None	2	1749.89	1749.89	875.448	5.8771
C8KIL6	Low-molecular-weight glutenin subunit OS=Triticum aestivum GN=Glu-3 PE=4 SV=1	GTTTIVPF	None	1	835.458	835.458	835.458	5.9213
C8KIL6	Low-molecular-weight glutenin subunit OS=Triticum aestivum GN=Glu-3 PE=4 SV=1	SQQQQPQF	None	2	990.468	990.466	495.738	5.9242
C8KIL6	Low-molecular-weight glutenin subunit OS=Triticum aestivum GN=Glu-3 PE=4 SV=1	GTTTIVPF	None	1	835.458	835.458	835.458	5.9259
C8KIL6	Low-molecular-weight glutenin subunit OS=Triticum aestivum GN=Glu-3 PE=4 SV=1	LQQQCSPVAMPQSLARSQMLW	Carbamidomethyl C(5);Oxidation M(10);Oxidation M(19)	3	2491.2	2491.2	831.072	5.9527
C8KIL6	Low-molecular-weight glutenin subunit OS=Triticum aestivum GN=Glu-3 PE=4 SV=1	HQQQPIQQQPQPFPQQPACSQQQQPPLLQQQQPPFSQQQPPF	Carbamidomethyl C(19)	4	4970.41	4970.41	1243.36	5.9576
C8KIL6	Low-molecular-weight glutenin subunit OS=Triticum aestivum GN=Glu-3 PE=4 SV=1	SQQQPPFSQQQQQPVLPQQPPF	Deamidation Q(*);Deamidation Q(*)	3	2564.25	2564.25	855.421	5.9655
C8KIL6	Low-molecular-weight glutenin subunit OS=Triticum aestivum GN=Glu-3 PE=4 SV=1	SQQQQQPVLPQQPPF	Deamidation Q(11);Deamidation Q(12)	3	1751.85	1751.85	584.622	5.9921
C8KIL6	Low-molecular-weight glutenin subunit OS=Triticum aestivum GN=Glu-3 PE=4 SV=1	LQQQCSPVAMPQSLARSQMLW	Carbamidomethyl C(5);Deamidation Q(*);Deamidation Q(*)	3	2461.17	2461.17	821.063	6.0347
C8KIL6	Low-molecular-weight glutenin subunit OS=Triticum aestivum GN=Glu-3 PE=4 SV=1	SQQQPPFSQQQQPVLPQQPPF	None	3	2434.23	2434.23	812.081	6.056
C8KIL6	Low-molecular-weight glutenin subunit OS=Triticum aestivum GN=Glu-3 PE=4 SV=1	HQQQPIQQQPQPFPQQPACSQQQQPPLLQQQQPPF	Carbamidomethyl C(19)	4	4158.03	4158.03	1040.26	6.1216
C8KIL6	Low-molecular-weight glutenin subunit OS=Triticum aestivum GN=Glu-3 PE=4 SV=1	SQQQPPFSQQQQPVLPQQPPF	None	3	2434.22	2434.22	812.077	6.1404
C8KIL6	Low-molecular-weight glutenin subunit OS=Triticum aestivum GN=Glu-3 PE=4 SV=1	SQQQQPVLPQQPPF	None	2	1621.83	1621.83	811.419	6.149
C8KIL6	Low-molecular-weight glutenin subunit OS=Triticum aestivum GN=Glu-3 PE=4 SV=1	SQQQPPFSQQQQPVLPQQPPF	None	3	2434.21	2434.21	812.075	6.2117
C8KIL6	Low-molecular-weight glutenin subunit OS=Triticum aestivum GN=Glu-3 PE=4 SV=1	GTTTIVPF	None	1	835.458	835.458	835.458	6.2117
C8KIL6	Low-molecular-weight glutenin subunit OS=Triticum aestivum GN=Glu-3 PE=4 SV=1	SQQQPPF	None	2	831.4	831.4	416.204	6.3051
C8KIL6	Low-molecular-weight glutenin subunit OS=Triticum aestivum GN=Glu-3 PE=4 SV=1	SQQQPPF	None	2	831.403	831.403	416.205	6.3174
C8KIL6	Low-molecular-weight glutenin subunit OS=Triticum aestivum GN=Glu-3 PE=4 SV=1	SQQQQPVLPQQPPF	None	2	1621.84	1621.84	811.422	6.327
C8KIL6	Low-molecular-weight glutenin subunit OS=Triticum aestivum GN=Glu-3 PE=4 SV=1	SQQQQPVLPQQPPF	None	2	1621.83	1621.83	811.42	6.3952
C8KIL6	Low-molecular-weight glutenin subunit OS=Triticum aestivum GN=Glu-3 PE=4 SV=1	SQQQQPVLPQQPPF	None	2	1621.84	1621.84	811.422	6.4093
C8KIL6	Low-molecular-weight glutenin subunit OS=Triticum aestivum GN=Glu-3 PE=4 SV=1	SQQQQQPVLPQQPPF	None	2	1749.89	1749.88	875.446	6.5023
C8KIL6	Low-molecular-weight glutenin subunit OS=Triticum aestivum GN=Glu-3 PE=4 SV=1	SQQQPPF	None	2	831.402	831.402	416.205	6.5089
C8KIL6	Low-molecular-weight glutenin subunit OS=Triticum aestivum GN=Glu-3 PE=4 SV=1	SQQQPPF	None	2	831.402	831.402	416.205	6.5315
C8KIL6	Low-molecular-weight glutenin subunit OS=Triticum aestivum GN=Glu-3 PE=4 SV=1	SQQQQPVLPQQPPF	None	2	1621.84	1621.84	811.421	6.5542
C8KIL6	Low-molecular-weight glutenin subunit OS=Triticum aestivum GN=Glu-3 PE=4 SV=1	SQQQQPVLPQQPPF	None	2	1621.84	1621.84	811.422	6.5956
C8KIL6	Low-molecular-weight glutenin subunit OS=Triticum aestivum GN=Glu-3 PE=4 SV=1	SQQQPPFSQQQQPVLPQQPPF	None	3	2434.22	2434.22	812.077	6.6077
C8KIL6	Low-molecular-weight glutenin subunit OS=Triticum aestivum GN=Glu-3 PE=4 SV=1	SQQQQQPVLPQQPPF	None	2	1749.89	1749.89	875.448	6.6181
C8KIL6	Low-molecular-weight glutenin subunit OS=Triticum aestivum GN=Glu-3 PE=4 SV=1	SQQQQQPVLPQQPPF	None	2	1749.89	1749.89	875.45	6.6389
C8KIL6	Low-molecular-weight glutenin subunit OS=Triticum aestivum GN=Glu-3 PE=4 SV=1	SQQQQQPVLPQQPPF	None	2	1749.89	1749.89	875.449	6.6465
C8KIL6	Low-molecular-weight glutenin subunit OS=Triticum aestivum GN=Glu-3 PE=4 SV=1	SQQQPPF	None	2	831.401	831.401	416.204	6.6747
C8KIL6	Low-molecular-weight glutenin subunit OS=Triticum aestivum GN=Glu-3 PE=4 SV=1	SQQQPPF	None	2	831.402	831.402	416.204	6.7456
C8KIL6	Low-molecular-weight glutenin subunit OS=Triticum aestivum GN=Glu-3 PE=4 SV=1	SQQQPPF	None	2	831.403	831.403	416.205	6.7549
C8KIL6	Low-molecular-weight glutenin subunit OS=Triticum aestivum GN=Glu-3 PE=4 SV=1	SQQQPPF	None	2	831.4	831.4	416.204	6.7634
C8KIL6	Low-molecular-weight glutenin subunit OS=Triticum aestivum GN=Glu-3 PE=4 SV=1	SQQQQPVLPQQPPF	None	2	1621.83	1621.83	811.421	6.7643
C8KIL6	Low-molecular-weight glutenin subunit OS=Triticum aestivum GN=Glu-3 PE=4 SV=1	SQQQPPFSQQQQPVLPQQPPF	None	3	2434.22	2434.22	812.078	6.7692
C8KIL6	Low-molecular-weight glutenin subunit OS=Triticum aestivum GN=Glu-3 PE=4 SV=1	SQQQQPVLPQQPPF	None	2	1621.83	1621.83	811.421	6.7968
C8KIL6	Low-molecular-weight glutenin subunit OS=Triticum aestivum GN=Glu-3 PE=4 SV=1	SQQQQPVLPQQPPF	None	2	1621.84	1621.84	811.422	6.8033
C8KIL6	Low-molecular-weight glutenin subunit OS=Triticum aestivum GN=Glu-3 PE=4 SV=1	SQQQQPVLPQQPPF	None	2	1621.84	1621.84	811.423	6.8301
C8KIL6	Low-molecular-weight glutenin subunit OS=Triticum aestivum GN=Glu-3 PE=4 SV=1	SQQQPPF	None	2	831.402	831.402	416.205	6.8333
C8KIL6	Low-molecular-weight glutenin subunit OS=Triticum aestivum GN=Glu-3 PE=4 SV=1	SQQQQPVLPQQPPF	None	2	1621.83	1621.83	811.42	6.8773
C8KIL6	Low-molecular-weight glutenin subunit OS=Triticum aestivum GN=Glu-3 PE=4 SV=1	SQQQQPVLPQQPPF	None	2	1621.83	1621.83	811.421	6.917
C8KIL6	Low-molecular-weight glutenin subunit OS=Triticum aestivum GN=Glu-3 PE=4 SV=1	SQQQPPF	None	2	831.4	831.4	416.204	6.9334
C8KIL6	Low-molecular-weight glutenin subunit OS=Triticum aestivum GN=Glu-3 PE=4 SV=1	SQQQPPFSQQQQPVLPQQPPF	None	3	2434.22	2434.22	812.077	6.9375
C8KIL6	Low-molecular-weight glutenin subunit OS=Triticum aestivum GN=Glu-3 PE=4 SV=1	SQQQPPF	None	2	831.4	831.4	416.204	6.9509
C8KIL6	Low-molecular-weight glutenin subunit OS=Triticum aestivum GN=Glu-3 PE=4 SV=1	SQQQQQPVLPQQPPF	None	2	1749.89	1749.89	875.45	6.9765
C8KIL6	Low-molecular-weight glutenin subunit OS=Triticum aestivum GN=Glu-3 PE=4 SV=1	SQQQQPVLPQQPPF	None	2	1621.83	1621.83	811.421	6.983
C8KIL6	Low-molecular-weight glutenin subunit OS=Triticum aestivum GN=Glu-3 PE=4 SV=1	SQQQQQPVLPQQPPF	None	2	1749.89	1749.89	875.45	6.9836
C8KIL6	Low-molecular-weight glutenin subunit OS=Triticum aestivum GN=Glu-3 PE=4 SV=1	SQQQPPF	None	2	831.401	831.401	416.204	7.0178
C8KIL6	Low-molecular-weight glutenin subunit OS=Triticum aestivum GN=Glu-3 PE=4 SV=1	GTTTIVPF	None	1	835.457	835.457	835.457	7.0655
C8KIL6	Low-molecular-weight glutenin subunit OS=Triticum aestivum GN=Glu-3 PE=4 SV=1	SQQQQQPVLPQQPPF	None	2	1749.89	1749.89	875.45	7.1021
C8KIL6	Low-molecular-weight glutenin subunit OS=Triticum aestivum GN=Glu-3 PE=4 SV=1	GTTTIVPF	None	1	835.458	835.456	835.458	7.1156
C8KIL6	Low-molecular-weight glutenin subunit OS=Triticum aestivum GN=Glu-3 PE=4 SV=1	GTTTIVPF	None	1	835.457	835.457	835.457	7.121
C8KIL6	Low-molecular-weight glutenin subunit OS=Triticum aestivum GN=Glu-3 PE=4 SV=1	SQQQQQPVLPQQPPF	None	2	1749.89	1749.89	875.449	7.1455
C8KIL6	Low-molecular-weight glutenin subunit OS=Triticum aestivum GN=Glu-3 PE=4 SV=1	GTTTIVPF	None	1	835.458	835.456	835.458	7.2009
C8KIL6	Low-molecular-weight glutenin subunit OS=Triticum aestivum GN=Glu-3 PE=4 SV=1	SQQQQPVLPQQPPF	None	2	1621.83	1621.83	811.42	7.2024
C8KIL6	Low-molecular-weight glutenin subunit OS=Triticum aestivum GN=Glu-3 PE=4 SV=1	GTTTIVPF	None	1	835.457	835.457	835.457	7.224
C8KIL6	Low-molecular-weight glutenin subunit OS=Triticum aestivum GN=Glu-3 PE=4 SV=1	SQQQPPFSQQQQPVLPQQPPF	None	3	2434.22	2434.22	812.077	7.2304
C8KIL6	Low-molecular-weight glutenin subunit OS=Triticum aestivum GN=Glu-3 PE=4 SV=1	SQQQPPFSQQQQPVLPQQPPF	None	3	2434.22	2434.22	812.078	7.2908
C8KIL6	Low-molecular-weight glutenin subunit OS=Triticum aestivum GN=Glu-3 PE=4 SV=1	SQQQQPVLPQQPPF	None	2	1621.83	1621.83	811.421	7.2956
C8KIL6	Low-molecular-weight glutenin subunit OS=Triticum aestivum GN=Glu-3 PE=4 SV=1	GTTTIVPF	None	1	835.459	835.457	835.459	7.3078
C8KIL6	Low-molecular-weight glutenin subunit OS=Triticum aestivum GN=Glu-3 PE=4 SV=1	GTTTIVPF	None	1	835.457	835.456	835.457	7.3197
C8KIL6	Low-molecular-weight glutenin subunit OS=Triticum aestivum GN=Glu-3 PE=4 SV=1	SQQQPPF	None	2	831.4	831.399	416.204	7.3548
C8KIL6	Low-molecular-weight glutenin subunit OS=Triticum aestivum GN=Glu-3 PE=4 SV=1	SQQQQPVLPQQPPF	None	2	1621.84	1621.84	811.422	7.4044
C8KIL6	Low-molecular-weight glutenin subunit OS=Triticum aestivum GN=Glu-3 PE=4 SV=1	SQQQPPF	None	2	831.4	831.399	416.204	7.4191
C8KIL6	Low-molecular-weight glutenin subunit OS=Triticum aestivum GN=Glu-3 PE=4 SV=1	SQQQPPF	None	2	831.403	831.401	416.205	7.4417
C8KIL6	Low-molecular-weight glutenin subunit OS=Triticum aestivum GN=Glu-3 PE=4 SV=1	GTTTIVPF	None	1	835.457	835.457	835.457	7.4431
C8KIL6	Low-molecular-weight glutenin subunit OS=Triticum aestivum GN=Glu-3 PE=4 SV=1	GTTTIVPF	None	1	835.457	835.457	835.457	7.4614
C8KIL6	Low-molecular-weight glutenin subunit OS=Triticum aestivum GN=Glu-3 PE=4 SV=1	SQQQQPVLPQQPPF	None	2	1621.83	1621.83	811.421	7.4968
C8KIL6	Low-molecular-weight glutenin subunit OS=Triticum aestivum GN=Glu-3 PE=4 SV=1	SQQQPPFSQQQQPVLPQQPPF	None	3	2434.22	2434.22	812.077	7.5023
C8KIL6	Low-molecular-weight glutenin subunit OS=Triticum aestivum GN=Glu-3 PE=4 SV=1	SQQQPPFSQQQQPVLPQQPPF	None	3	2434.21	2434.21	812.076	7.5485
C8KIL6	Low-molecular-weight glutenin subunit OS=Triticum aestivum GN=Glu-3 PE=4 SV=1	SQQQPPF	None	2	831.4	831.4	416.204	7.5753
C8KIL6	Low-molecular-weight glutenin subunit OS=Triticum aestivum GN=Glu-3 PE=4 SV=1	SQQQPPF	None	2	831.401	831.399	416.204	7.6077
C8KIL6	Low-molecular-weight glutenin subunit OS=Triticum aestivum GN=Glu-3 PE=4 SV=1	SQQQPPF	None	2	831.4	831.4	416.204	7.653
C8KIL6	Low-molecular-weight glutenin subunit OS=Triticum aestivum GN=Glu-3 PE=4 SV=1	SQQQQPVLPQQPPF	None	2	1621.84	1621.84	811.421	7.6654
C8KIL6	Low-molecular-weight glutenin subunit OS=Triticum aestivum GN=Glu-3 PE=4 SV=1	SQQQPPF	None	1	831.401	831.4	831.401	7.7154
C8KIL6	Low-molecular-weight glutenin subunit OS=Triticum aestivum GN=Glu-3 PE=4 SV=1	SQQQQPVLPQQPPF	None	2	1621.83	1621.83	811.42	7.7487
C8KIL6	Low-molecular-weight glutenin subunit OS=Triticum aestivum GN=Glu-3 PE=4 SV=1	SQQQPPF	None	1	831.401	831.4	831.401	7.9156
C8KIL6	Low-molecular-weight glutenin subunit OS=Triticum aestivum GN=Glu-3 PE=4 SV=1	SQQQPPF	None	1	831.401	831.4	831.401	7.979
C8KIL6	Low-molecular-weight glutenin subunit OS=Triticum aestivum GN=Glu-3 PE=4 SV=1	SQQQQPVLPQQPPF	None	2	1621.84	1621.83	811.421	8.0491
C8KIL6	Low-molecular-weight glutenin subunit OS=Triticum aestivum GN=Glu-3 PE=4 SV=1	SQQQQPVLPQQPPF	None	2	1621.84	1621.83	811.422	8.1052
D0ES80	Gamma gliadin OS=Triticum aestivum PE=4 SV=1	QVQWPQQQPSPQPQQPFCQQPQQTIPQPHQTF	Carbamidomethyl C(18)	4	3866.81	3866.81	967.459	5.045
D0ES80	Gamma gliadin OS=Triticum aestivum PE=4 SV=1	MKTLLIVTILAMATTIATANMQVDPGY	None	3	2880.48	2880.48	960.83	5.1412
D0ES80	Gamma gliadin OS=Triticum aestivum PE=4 SV=1	MKTLLIVTILAMATTIATANMQVDPGY	Oxidation M(1)	3	2896.52	2896.52	966.178	5.1846
D0ES80	Gamma gliadin OS=Triticum aestivum PE=4 SV=1	QVQWPQQQPSPQPQQPF	None	3	2048.03	2048.03	683.347	5.2132
D0ES80	Gamma gliadin OS=Triticum aestivum PE=4 SV=1	VSPDCSTINAPF	Carbamidomethyl C(5)	2	1307.6	1307.6	654.302	5.2168
D0ES80	Gamma gliadin OS=Triticum aestivum PE=4 SV=1	KTLLIVTILAMATTIATANMQVDPGY	Oxidation M(20)	3	2765.47	2765.47	922.495	5.2328
D0ES80	Gamma gliadin OS=Triticum aestivum PE=4 SV=1	MKTLLIVTILAMATTIATANMQVDPGY	None	3	2880.48	2880.48	960.832	5.2451
D0ES80	Gamma gliadin OS=Triticum aestivum PE=4 SV=1	VSPDCSTINAPF	Carbamidomethyl C(5)	2	1307.6	1307.6	654.303	5.2799
D0ES80	Gamma gliadin OS=Triticum aestivum PE=4 SV=1	QVQWPQQQPSPQPQQPF	None	3	2048.03	2048.03	683.348	5.2802
D0ES80	Gamma gliadin OS=Triticum aestivum PE=4 SV=1	QVQWPQQQPSPQPQQPFCQQPQQTIPQPHQTF	Carbamidomethyl C(18);Deamidation Q(15)	4	3867.84	3867.84	967.715	5.2887
D0ES80	Gamma gliadin OS=Triticum aestivum PE=4 SV=1	QVQWPQQQPSPQPQQPF	None	2	2048	2048	1024.51	5.3465
D0ES80	Gamma gliadin OS=Triticum aestivum PE=4 SV=1	MKTLLIVTILAMATTIATANMQVDPGY	Oxidation M(1)	3	2896.52	2896.52	966.177	5.3914
D0ES80	Gamma gliadin OS=Triticum aestivum PE=4 SV=1	VSPDCSTINAPFANIVVGIGGQ	Carbamidomethyl C(5)	3	2216.12	2216.12	739.38	5.41
D0ES80	Gamma gliadin OS=Triticum aestivum PE=4 SV=1	QVQWPQQQPSPQPQQPF	None	2	2048	2048	1024.51	5.419
D0ES80	Gamma gliadin OS=Triticum aestivum PE=4 SV=1	MKTLLIVTILAMATTIATANMQVDPGY	None	3	2880.49	2880.49	960.834	5.4222
D0ES80	Gamma gliadin OS=Triticum aestivum PE=4 SV=1	VSPDCSTINAPFANIVVGIGGQ	Carbamidomethyl C(5)	3	2216.12	2216.12	739.379	5.4235
D0ES80	Gamma gliadin OS=Triticum aestivum PE=4 SV=1	KTLLIVTILAMATTIATANMQVDPGY	Deamidation Q(21)	3	2750.46	2750.46	917.492	5.4697
D0ES80	Gamma gliadin OS=Triticum aestivum PE=4 SV=1	QVQWPQQQPSPQPQQPF	None	3	2048.03	2048.03	683.348	5.4839
D0ES80	Gamma gliadin OS=Triticum aestivum PE=4 SV=1	MKTLLIVTILAMATTIATANMQVDPGY	Oxidation M(21)	3	2896.51	2896.51	966.176	5.5327
D0ES80	Gamma gliadin OS=Triticum aestivum PE=4 SV=1	MKTLLIVTILAMATTIATANMQVDPGY	Oxidation M(21)	3	2896.52	2896.52	966.178	5.582
D0ES80	Gamma gliadin OS=Triticum aestivum PE=4 SV=1	CQQPQQTIPQPHQTF	Carbamidomethyl C(1)	3	1837.85	1837.85	613.289	5.5829
D0ES80	Gamma gliadin OS=Triticum aestivum PE=4 SV=1	QVQWPQQQPSPQPQQPF	None	2	2047.94	2047.94	1024.48	5.5891
D0ES80	Gamma gliadin OS=Triticum aestivum PE=4 SV=1	QVQWPQQQPSPQPQQPF	None	2	2048	2048	1024.5	5.6016
D0ES80	Gamma gliadin OS=Triticum aestivum PE=4 SV=1	KTLLIVTILAMATTIATANMQVDPGY	Deamidation Q(21);Oxidation M(11);Oxidation M(20)	3	2782.47	2782.47	928.161	5.6032
D0ES80	Gamma gliadin OS=Triticum aestivum PE=4 SV=1	QVQWPQQQPSPQPQQPF	None	2	2048	2048	1024.51	5.6072
D0ES80	Gamma gliadin OS=Triticum aestivum PE=4 SV=1	QVQWPQQQPSPQPQQPFCQQPQQTIPQPHQTF	Carbamidomethyl C(18);Deamidation Q(*)	3	3867.82	3867.82	1289.95	5.6194
D0ES80	Gamma gliadin OS=Triticum aestivum PE=4 SV=1	MKTLLIVTILAMATTIATANMQVDPGY	Oxidation M(*)	3	2896.52	2896.52	966.177	5.6645
D0ES80	Gamma gliadin OS=Triticum aestivum PE=4 SV=1	MKTLLIVTILAMATTIATANMQVDPGY	None	3	2880.48	2880.48	960.831	5.6721
D0ES80	Gamma gliadin OS=Triticum aestivum PE=4 SV=1	MKTLLIVTILAMATTIATANMQVDPGY	None	3	2880.48	2880.48	960.831	5.6994
D0ES80	Gamma gliadin OS=Triticum aestivum PE=4 SV=1	QVQWPQQQPSPQPQQPFCQQPQQTIPQPHQTF	Carbamidomethyl C(18);Deamidation Q(*)	4	3867.83	3867.83	967.713	5.7224
D0ES80	Gamma gliadin OS=Triticum aestivum PE=4 SV=1	VSPDCSTINAPF	Carbamidomethyl C(5)	2	1307.6	1307.6	654.302	5.7324
D0ES80	Gamma gliadin OS=Triticum aestivum PE=4 SV=1	MKTLLIVTILAMATTIATANMQVDPGY	Oxidation M(21)	3	2896.52	2896.52	966.178	5.7444
D0ES80	Gamma gliadin OS=Triticum aestivum PE=4 SV=1	QVQWPQQQPSPQPQQPF	None	2	2048	2048	1024.5	5.7449
D0ES80	Gamma gliadin OS=Triticum aestivum PE=4 SV=1	QVQWPQQQPSPQPQQPF	None	2	2048	2048	1024.5	5.7757
D0ES80	Gamma gliadin OS=Triticum aestivum PE=4 SV=1	MKTLLIVTILAMATTIATANMQVDPGY	Oxidation M(1)	3	2896.52	2896.52	966.179	5.8469
D0ES80	Gamma gliadin OS=Triticum aestivum PE=4 SV=1	VSPDCSTINAPF	Carbamidomethyl C(5)	2	1307.59	1307.59	654.3	5.9173
D0ES80	Gamma gliadin OS=Triticum aestivum PE=4 SV=1	QVQWPQQQPSPQPQQPFCQQPQQTIPQPHQTF	Carbamidomethyl C(18);Deamidation Q(*)	4	3867.81	3867.81	967.708	5.9895
D0ES80	Gamma gliadin OS=Triticum aestivum PE=4 SV=1	MKTLLIVTILAMATTIATANMQVDPGY	Oxidation M(1)	3	2896.52	2896.52	966.178	6.0076
D0ES80	Gamma gliadin OS=Triticum aestivum PE=4 SV=1	QVQWPQQQPSPQPQQPFCQQPQQTIPQPHQTF	Carbamidomethyl C(18);Deamidation Q(30)	4	3867.82	3867.82	967.71	6.0111
D0ES80	Gamma gliadin OS=Triticum aestivum PE=4 SV=1	KTLLIVTILAMATTIATANMQVDPGY	Deamidation Q(21);Oxidation M(11);Oxidation M(20)	3	2782.47	2782.47	928.16	6.0347
D0ES80	Gamma gliadin OS=Triticum aestivum PE=4 SV=1	QVQWPQQQPSPQPQQPF	None	2	2048	2048	1024.5	6.0628
D0ES80	Gamma gliadin OS=Triticum aestivum PE=4 SV=1	MKTLLIVTILAMATTIATANMQVDPGY	Oxidation M(12)	3	2896.52	2896.52	966.178	6.1212
D0ES80	Gamma gliadin OS=Triticum aestivum PE=4 SV=1	QVQWPQQQPSPQPQQPF	None	2	2048	2048	1024.5	6.1269
D0ES80	Gamma gliadin OS=Triticum aestivum PE=4 SV=1	QVQWPQQQPSPQPQQPFCQQPQQTIPQPHQTF	Carbamidomethyl C(18);Deamidation Q(30)	3	3867.83	3867.83	1289.95	6.2088
D0ES80	Gamma gliadin OS=Triticum aestivum PE=4 SV=1	VSPDCSTINAPF	Carbamidomethyl C(5)	2	1307.6	1307.6	654.302	6.2815
D0ES80	Gamma gliadin OS=Triticum aestivum PE=4 SV=1	VSPDCSTINAPF	Carbamidomethyl C(5)	2	1307.6	1307.6	654.301	6.3014
D0ES80	Gamma gliadin OS=Triticum aestivum PE=4 SV=1	VSPDCSTINAPF	Carbamidomethyl C(5)	2	1307.6	1307.6	654.302	6.4245
D0ES80	Gamma gliadin OS=Triticum aestivum PE=4 SV=1	CQQPQQTIPQPHQTF	Carbamidomethyl C(1)	2	1837.87	1837.86	919.436	6.6282
D0ES80	Gamma gliadin OS=Triticum aestivum PE=4 SV=1	ANIVVGIGGQ	None	1	927.524	927.523	927.524	6.879
D0ES80	Gamma gliadin OS=Triticum aestivum PE=4 SV=1	CQQPQQTIPQPHQTF	Carbamidomethyl C(1)	2	1837.86	1837.86	919.436	6.9221
D0ES80	Gamma gliadin OS=Triticum aestivum PE=4 SV=1	CQQPQQTIPQPHQTF	Carbamidomethyl C(1)	2	1837.87	1837.87	919.437	6.9304
D0ES80	Gamma gliadin OS=Triticum aestivum PE=4 SV=1	ANIVVGIGGQ	None	1	927.526	927.526	927.526	7.0182
D0ES80	Gamma gliadin OS=Triticum aestivum PE=4 SV=1	CQQPQQTIPQPHQTF	Carbamidomethyl C(1)	2	1837.87	1837.87	919.437	7.0789
D0ES80	Gamma gliadin OS=Triticum aestivum PE=4 SV=1	VSPDCSTINAPF	Carbamidomethyl C(5)	2	1307.59	1307.59	654.3	7.0846
D0ES80	Gamma gliadin OS=Triticum aestivum PE=4 SV=1	ANIVVGIGGQ	None	1	927.526	927.525	927.526	7.0994
D0ES80	Gamma gliadin OS=Triticum aestivum PE=4 SV=1	ANIVVGIGGQ	None	1	927.527	927.527	927.527	7.1045
D0ES80	Gamma gliadin OS=Triticum aestivum PE=4 SV=1	CQQPQQTIPQPHQTF	Carbamidomethyl C(1)	2	1837.87	1837.87	919.436	7.1504
D0ES80	Gamma gliadin OS=Triticum aestivum PE=4 SV=1	ANIVVGIGGQ	None	1	927.527	927.527	927.527	7.1851
D0ES80	Gamma gliadin OS=Triticum aestivum PE=4 SV=1	VSPDCSTINAPF	Carbamidomethyl C(5)	2	1307.6	1307.6	654.302	7.2273
D0ES80	Gamma gliadin OS=Triticum aestivum PE=4 SV=1	ANIVVGIGGQ	None	1	927.523	927.523	927.523	7.2625
D0ES80	Gamma gliadin OS=Triticum aestivum PE=4 SV=1	CQQPQQTIPQPHQTF	Carbamidomethyl C(1)	2	1837.87	1837.87	919.437	7.308
D0ES80	Gamma gliadin OS=Triticum aestivum PE=4 SV=1	ANIVVGIGGQ	None	1	927.528	927.528	927.528	7.3499
D0ES80	Gamma gliadin OS=Triticum aestivum PE=4 SV=1	ANIVVGIGGQ	None	1	927.526	927.526	927.526	7.4032
D0ES80	Gamma gliadin OS=Triticum aestivum PE=4 SV=1	VSPDCSTINAPF	Carbamidomethyl C(5)	2	1307.59	1307.59	654.3	7.4718
D0ES80	Gamma gliadin OS=Triticum aestivum PE=4 SV=1	ANIVVGIGGQ	None	1	927.528	927.527	927.528	7.5278
D0ES80	Gamma gliadin OS=Triticum aestivum PE=4 SV=1	ANIVVGIGGQ	None	1	927.526	927.526	927.526	7.563
D0ES80	Gamma gliadin OS=Triticum aestivum PE=4 SV=1	VSPDCSTINAPF	Carbamidomethyl C(5)	2	1307.59	1307.59	654.3	7.6009
D0ES80	Gamma gliadin OS=Triticum aestivum PE=4 SV=1	VSPDCSTINAPF	Carbamidomethyl C(5)	2	1307.59	1307.59	654.301	7.6501
D0ES80	Gamma gliadin OS=Triticum aestivum PE=4 SV=1	VSPDCSTINAPF	Carbamidomethyl C(5)	2	1307.6	1307.6	654.301	7.6845
D0ES80	Gamma gliadin OS=Triticum aestivum PE=4 SV=1	VSPDCSTINAPF	Carbamidomethyl C(5)	2	1307.59	1307.59	654.301	7.715
D0ES80	Gamma gliadin OS=Triticum aestivum PE=4 SV=1	VSPDCSTINAPF	Carbamidomethyl C(5)	2	1307.59	1307.59	654.301	7.7539
D0ES80	Gamma gliadin OS=Triticum aestivum PE=4 SV=1	VSPDCSTINAPF	Carbamidomethyl C(5)	2	1307.6	1307.59	654.301	7.7823
D0ES80	Gamma gliadin OS=Triticum aestivum PE=4 SV=1	ANIVVGIGGQ	None	1	927.525	927.524	927.525	7.79
D0ES80	Gamma gliadin OS=Triticum aestivum PE=4 SV=1	VSPDCSTINAPF	Carbamidomethyl C(5)	2	1307.59	1307.59	654.301	7.795
D0ES80	Gamma gliadin OS=Triticum aestivum PE=4 SV=1	VSPDCSTINAPF	Carbamidomethyl C(5)	2	1307.59	1307.59	654.301	7.9164
D0ES80	Gamma gliadin OS=Triticum aestivum PE=4 SV=1	ANIVVGIGGQ	None	1	927.527	927.526	927.527	7.9207
D0ES80	Gamma gliadin OS=Triticum aestivum PE=4 SV=1	VSPDCSTINAPF	Carbamidomethyl C(5)	2	1307.6	1307.59	654.301	8.0988
D0IQ05	High-molecular-weight glutenin Dx5 OS=Triticum aestivum PE=2 SV=1	YPSVTCPQQVSY	Carbamidomethyl C(6);Deamidation Q(*)	2	1429.64	1429.64	715.323	5.01
D0IQ05	High-molecular-weight glutenin Dx5 OS=Triticum aestivum PE=2 SV=1	PQQPGQGQQLGQW	Deamidation Q(2)	2	1452.69	1452.69	726.85	5.0135
D0IQ05	High-molecular-weight glutenin Dx5 OS=Triticum aestivum PE=2 SV=1	YPTSPQQPGQWQQPEQGQPRY	None	3	2500.15	2500.15	834.055	5.021
D0IQ05	High-molecular-weight glutenin Dx5 OS=Triticum aestivum PE=2 SV=1	QQSGQGQHW	None	2	1055.47	1055.47	528.238	5.0233
D0IQ05	High-molecular-weight glutenin Dx5 OS=Triticum aestivum PE=2 SV=1	YPTSPQQSGQGQQPGQWQQPGQGQPGY	None	4	2914.29	2914.29	729.327	5.0262
D0IQ05	High-molecular-weight glutenin Dx5 OS=Triticum aestivum PE=2 SV=1	YPTSPQLSGQGQRPGQW	None	3	1886.9	1886.9	629.639	5.0273
D0IQ05	High-molecular-weight glutenin Dx5 OS=Triticum aestivum PE=2 SV=1	YPTSPQQSGQGQPGY	None	3	1594.69	1594.69	532.234	5.0327
D0IQ05	High-molecular-weight glutenin Dx5 OS=Triticum aestivum PE=2 SV=1	QQSGQGQHW	None	2	1055.47	1055.47	528.241	5.0377
D0IQ05	High-molecular-weight glutenin Dx5 OS=Triticum aestivum PE=2 SV=1	YPTSLQQSGQGQPGY	None	2	1610.75	1610.75	805.879	5.0421
D0IQ05	High-molecular-weight glutenin Dx5 OS=Triticum aestivum PE=2 SV=1	YPTSPQLSGQGQRPGQW	None	3	1886.9	1886.9	629.64	5.0445
D0IQ05	High-molecular-weight glutenin Dx5 OS=Triticum aestivum PE=2 SV=1	LTSPLQLGQGQQGY	None	3	1489.77	1489.77	497.26	5.0463
D0IQ05	High-molecular-weight glutenin Dx5 OS=Triticum aestivum PE=2 SV=1	LTSPLQLGQGQQGY	None	3	1489.77	1489.77	497.262	5.0489
D0IQ05	High-molecular-weight glutenin Dx5 OS=Triticum aestivum PE=2 SV=1	YPTSPQQSGQGQQPGQWQQPGQGQPGY	None	4	2914.28	2914.28	729.326	5.0537
D0IQ05	High-molecular-weight glutenin Dx5 OS=Triticum aestivum PE=2 SV=1	YPTSPLQPGQGQPGY	None	2	1589.76	1589.76	795.383	5.0596
D0IQ05	High-molecular-weight glutenin Dx5 OS=Triticum aestivum PE=2 SV=1	YLTSPLQLGQGQQGY	Deamidation Q(*)	2	1653.82	1653.82	827.412	5.0653
D0IQ05	High-molecular-weight glutenin Dx5 OS=Triticum aestivum PE=2 SV=1	YPTSLQQSGQGQPGY	None	2	1610.73	1610.73	805.87	5.0654
D0IQ05	High-molecular-weight glutenin Dx5 OS=Triticum aestivum PE=2 SV=1	LQQTGQGQQSGQGQQGY	None	3	1792.82	1792.82	598.28	5.0657
D0IQ05	High-molecular-weight glutenin Dx5 OS=Triticum aestivum PE=2 SV=1	QQPGQGQPGYYPTSPLQPGQGQPGY	Deamidation Q(*);Deamidation Q(*)	3	2632.2	2632.2	878.071	5.0703
D0IQ05	High-molecular-weight glutenin Dx5 OS=Triticum aestivum PE=2 SV=1	YPTSPQQSGQGQQPGQWQQPGQGQPGY	Deamidation Q(*)	4	2915.28	2915.28	729.576	5.0727
D0IQ05	High-molecular-weight glutenin Dx5 OS=Triticum aestivum PE=2 SV=1	YPTSPQLSGQGQRPGQW	None	2	1886.91	1886.91	943.961	5.0766
D0IQ05	High-molecular-weight glutenin Dx5 OS=Triticum aestivum PE=2 SV=1	YPTSLQQLGQGQSGY	None	2	1626.77	1626.77	813.889	5.0767
D0IQ05	High-molecular-weight glutenin Dx5 OS=Triticum aestivum PE=2 SV=1	YLTSPLQLGQGQQGY	None	2	1652.82	1652.82	826.915	5.0772
D0IQ05	High-molecular-weight glutenin Dx5 OS=Triticum aestivum PE=2 SV=1	LTSPLQLGQGQQGY	None	3	1489.77	1489.77	497.263	5.0804
D0IQ05	High-molecular-weight glutenin Dx5 OS=Triticum aestivum PE=2 SV=1	YPGETTPPQQLQQRIFWGIPALLKRY	Deamidation Q(12);Deamidation Q(13)	3	3102.65	3102.65	1034.89	5.0942
D0IQ05	High-molecular-weight glutenin Dx5 OS=Triticum aestivum PE=2 SV=1	YPGETTPPQQLQQRIF	Deamidation Q(*)	2	1903.96	1903.96	952.482	5.1053
D0IQ05	High-molecular-weight glutenin Dx5 OS=Triticum aestivum PE=2 SV=1	YLTSPLQLGQGQQGYYPTSLQQPGQGQQPGQW	Deamidation Q(7)	3	3534.69	3534.69	1178.9	5.1075
D0IQ05	High-molecular-weight glutenin Dx5 OS=Triticum aestivum PE=2 SV=1	YYPTSPQESGQGQQPGQW	None	2	2037.9	2037.9	1019.45	5.1091
D0IQ05	High-molecular-weight glutenin Dx5 OS=Triticum aestivum PE=2 SV=1	YYPTSPQESGQGQQPGQW	None	2	2037.9	2037.9	1019.45	5.1172
D0IQ05	High-molecular-weight glutenin Dx5 OS=Triticum aestivum PE=2 SV=1	EQQIVVPPKGGSF	None	2	1385.71	1385.71	693.356	5.1204
D0IQ05	High-molecular-weight glutenin Dx5 OS=Triticum aestivum PE=2 SV=1	QQPGQGQPGYYLTSPLQLGQGQQGY	None	3	2693.31	2693.31	898.44	5.1233
D0IQ05	High-molecular-weight glutenin Dx5 OS=Triticum aestivum PE=2 SV=1	YPTSPLQPGQGQPGY	None	3	1589.73	1589.73	530.582	5.1255
D0IQ05	High-molecular-weight glutenin Dx5 OS=Triticum aestivum PE=2 SV=1	YPTSPQQPGQW	None	2	1288.6	1288.6	644.805	5.1314
D0IQ05	High-molecular-weight glutenin Dx5 OS=Triticum aestivum PE=2 SV=1	YPTSLQQSGQGQPGYYPTSLQQLGQGQSGY	Deamidation Q(*)	3	3219.48	3219.48	1073.83	5.1369
D0IQ05	High-molecular-weight glutenin Dx5 OS=Triticum aestivum PE=2 SV=1	QQPGQGQPGYYLTSPLQLGQGQQGY	Deamidation Q(*)	3	2694.28	2694.28	898.766	5.1372
D0IQ05	High-molecular-weight glutenin Dx5 OS=Triticum aestivum PE=2 SV=1	YPTSPQQSGQGQPGY	None	3	1594.7	1594.7	532.238	5.1447
D0IQ05	High-molecular-weight glutenin Dx5 OS=Triticum aestivum PE=2 SV=1	YPTSLQQLGQGQSGY	None	2	1626.77	1626.77	813.891	5.1574
D0IQ05	High-molecular-weight glutenin Dx5 OS=Triticum aestivum PE=2 SV=1	YPTSPQQSGQGQPGY	None	3	1594.68	1594.68	532.233	5.1585
D0IQ05	High-molecular-weight glutenin Dx5 OS=Triticum aestivum PE=2 SV=1	YPTSPQLSGQGQRPGQW	Deamidation Q(*)	3	1887.89	1887.89	629.969	5.1591
D0IQ05	High-molecular-weight glutenin Dx5 OS=Triticum aestivum PE=2 SV=1	YPTSLQQLGQGQSGY	None	2	1626.77	1626.77	813.888	5.1634
D0IQ05	High-molecular-weight glutenin Dx5 OS=Triticum aestivum PE=2 SV=1	YPGETTPPQQLQQRIF	Deamidation Q(13)	2	1903.96	1903.96	952.485	5.1667
D0IQ05	High-molecular-weight glutenin Dx5 OS=Triticum aestivum PE=2 SV=1	YPTSLQQLGQGQSGY	None	2	1626.77	1626.77	813.889	5.1689
D0IQ05	High-molecular-weight glutenin Dx5 OS=Triticum aestivum PE=2 SV=1	EQQIVVPPKGGSFYPGETTPPQQLQQRIF	Deamidation Q(*);Deamidation Q(*);Deamidation Q(*)	3	3272.65	3272.65	1091.55	5.1695
D0IQ05	High-molecular-weight glutenin Dx5 OS=Triticum aestivum PE=2 SV=1	QQPGQGQPGYY	None	2	1222.54	1222.54	611.775	5.1713
D0IQ05	High-molecular-weight glutenin Dx5 OS=Triticum aestivum PE=2 SV=1	QQPGQGQPGYY	None	2	1222.56	1222.56	611.783	5.1796
D0IQ05	High-molecular-weight glutenin Dx5 OS=Triticum aestivum PE=2 SV=1	PQQPGQGQQLGQW	Deamidation Q(12)	2	1452.69	1452.69	726.85	5.1829
D0IQ05	High-molecular-weight glutenin Dx5 OS=Triticum aestivum PE=2 SV=1	QQSGQGQHW	None	2	1055.47	1055.47	528.239	5.1885
D0IQ05	High-molecular-weight glutenin Dx5 OS=Triticum aestivum PE=2 SV=1	YPTSPQQSGQGQQPGQW	None	2	1873.87	1873.87	937.437	5.1913
D0IQ05	High-molecular-weight glutenin Dx5 OS=Triticum aestivum PE=2 SV=1	YPTSPQQSGQGQPGYY	None	2	1757.77	1757.77	879.389	5.2006
D0IQ05	High-molecular-weight glutenin Dx5 OS=Triticum aestivum PE=2 SV=1	YPTSPLQPGQGQPGY	None	3	1589.74	1589.74	530.583	5.2019
D0IQ05	High-molecular-weight glutenin Dx5 OS=Triticum aestivum PE=2 SV=1	QQPGQGQPGYYLTSPLQLGQGQQGY	None	3	2693.31	2693.31	898.442	5.2023
D0IQ05	High-molecular-weight glutenin Dx5 OS=Triticum aestivum PE=2 SV=1	YPTSPQESGQGQQPGQW	None	3	1874.82	1874.82	625.611	5.2104
D0IQ05	High-molecular-weight glutenin Dx5 OS=Triticum aestivum PE=2 SV=1	QQPGQGQPGYY	None	2	1222.56	1222.56	611.782	5.2147
D0IQ05	High-molecular-weight glutenin Dx5 OS=Triticum aestivum PE=2 SV=1	QQPGQGQPGYYLTSPLQLGQGQQGY	Deamidation Q(*)	3	2694.28	2694.28	898.764	5.2192
D0IQ05	High-molecular-weight glutenin Dx5 OS=Triticum aestivum PE=2 SV=1	QQPGQGQPGYYLTSPLQLGQGQQGY	None	3	2693.31	2693.31	898.441	5.22
D0IQ05	High-molecular-weight glutenin Dx5 OS=Triticum aestivum PE=2 SV=1	LTSPLQLGQGQQGY	None	3	1489.77	1489.77	497.262	5.2235
D0IQ05	High-molecular-weight glutenin Dx5 OS=Triticum aestivum PE=2 SV=1	LQPGQGQQGY	None	2	1075.52	1075.52	538.264	5.2282
D0IQ05	High-molecular-weight glutenin Dx5 OS=Triticum aestivum PE=2 SV=1	PQQPGQGQQLGQW	Deamidation Q(6)	2	1452.69	1452.69	726.85	5.2291
D0IQ05	High-molecular-weight glutenin Dx5 OS=Triticum aestivum PE=2 SV=1	YLTSPLQLGQGQQGY	None	2	1652.83	1652.83	826.916	5.2534
D0IQ05	High-molecular-weight glutenin Dx5 OS=Triticum aestivum PE=2 SV=1	YPTSPQLSGQGQRPGQW	Deamidation Q(6)	3	1887.89	1887.89	629.969	5.2538
D0IQ05	High-molecular-weight glutenin Dx5 OS=Triticum aestivum PE=2 SV=1	YPTSLQQPGQGQQPGQW	None	2	1899.9	1899.89	950.452	5.2589
D0IQ05	High-molecular-weight glutenin Dx5 OS=Triticum aestivum PE=2 SV=1	YPTSPQESGQGQQPGQW	Deamidation Q(6)	3	1875.81	1875.81	625.941	5.27
D0IQ05	High-molecular-weight glutenin Dx5 OS=Triticum aestivum PE=2 SV=1	YLTSPLQLGQGQQGY	Deamidation Q(7)	2	1653.82	1653.82	827.413	5.2732
D0IQ05	High-molecular-weight glutenin Dx5 OS=Triticum aestivum PE=2 SV=1	QQPGQGQPGYY	None	2	1222.56	1222.56	611.782	5.2763
D0IQ05	High-molecular-weight glutenin Dx5 OS=Triticum aestivum PE=2 SV=1	QQPGQGQPGYY	None	2	1222.55	1222.55	611.781	5.2966
D0IQ05	High-molecular-weight glutenin Dx5 OS=Triticum aestivum PE=2 SV=1	QQPGQGQPGYYLTSPLQLGQGQQGY	Deamidation Q(1);Deamidation Q(2);Deamidation Q(7)	3	2696.26	2696.26	899.424	5.2985
D0IQ05	High-molecular-weight glutenin Dx5 OS=Triticum aestivum PE=2 SV=1	YLTSPLQLGQGQQGYYPTSLQQPGQGQQPGQW	Deamidation Q(*)	3	3534.71	3534.71	1178.91	5.3005
D0IQ05	High-molecular-weight glutenin Dx5 OS=Triticum aestivum PE=2 SV=1	QQPGQGQPGYY	None	2	1222.54	1222.54	611.774	5.3022
D0IQ05	High-molecular-weight glutenin Dx5 OS=Triticum aestivum PE=2 SV=1	YPTSLQQLGQGQSGY	None	2	1626.77	1626.77	813.891	5.3088
D0IQ05	High-molecular-weight glutenin Dx5 OS=Triticum aestivum PE=2 SV=1	YPSVTCPQQVSYYPGQASPQRPGQGQQPGQGQQGYYPTSPQQPGQW	Carbamidomethyl C(6);Deamidation Q(*)	4	5094.31	5094.31	1274.33	5.3169
D0IQ05	High-molecular-weight glutenin Dx5 OS=Triticum aestivum PE=2 SV=1	WGIPALLKRYYPSVTCPQQVSY	Carbamidomethyl C(16)	3	2626.35	2626.35	876.12	5.3191
D0IQ05	High-molecular-weight glutenin Dx5 OS=Triticum aestivum PE=2 SV=1	YPTSPQQPGQW	None	2	1288.6	1288.6	644.804	5.3224
D0IQ05	High-molecular-weight glutenin Dx5 OS=Triticum aestivum PE=2 SV=1	QQPGQGQPGYYLTSPLQLGQGQQGY	Deamidation Q(*)	3	2694.29	2694.29	898.767	5.3229
D0IQ05	High-molecular-weight glutenin Dx5 OS=Triticum aestivum PE=2 SV=1	QQPGQGQPGY	None	2	1059.49	1059.49	530.248	5.3323
D0IQ05	High-molecular-weight glutenin Dx5 OS=Triticum aestivum PE=2 SV=1	YPTSPQESGQGQQPGQW	Deamidation Q(*)	3	1875.81	1875.81	625.943	5.3352
D0IQ05	High-molecular-weight glutenin Dx5 OS=Triticum aestivum PE=2 SV=1	YPTSPLQPGQGQPGY	Deamidation Q(7)	2	1590.74	1590.74	795.875	5.3385
D0IQ05	High-molecular-weight glutenin Dx5 OS=Triticum aestivum PE=2 SV=1	QQPGQGQPGYY	None	2	1222.55	1222.55	611.779	5.3493
D0IQ05	High-molecular-weight glutenin Dx5 OS=Triticum aestivum PE=2 SV=1	LTSPLQLGQGQQGY	None	2	1489.76	1489.76	745.384	5.3576
D0IQ05	High-molecular-weight glutenin Dx5 OS=Triticum aestivum PE=2 SV=1	LQQTGQGQQSGQGQQGY	None	3	1792.83	1792.83	598.28	5.3608
D0IQ05	High-molecular-weight glutenin Dx5 OS=Triticum aestivum PE=2 SV=1	YPTSLQQSGQGQPGY	None	2	1610.75	1610.75	805.881	5.3632
D0IQ05	High-molecular-weight glutenin Dx5 OS=Triticum aestivum PE=2 SV=1	YPGETTPPQQLQQRIFWGIPALLKRY	Deamidation Q(12);Deamidation Q(13)	3	3102.64	3102.64	1034.89	5.3672
D0IQ05	High-molecular-weight glutenin Dx5 OS=Triticum aestivum PE=2 SV=1	YPTSPQLSGQGQRPGQW	Deamidation Q(6)	3	1887.89	1887.89	629.969	5.3688
D0IQ05	High-molecular-weight glutenin Dx5 OS=Triticum aestivum PE=2 SV=1	YPTSPQQPGQW	None	2	1288.6	1288.6	644.801	5.3691
D0IQ05	High-molecular-weight glutenin Dx5 OS=Triticum aestivum PE=2 SV=1	YPTSPQQSGQGQPGY	None	3	1594.69	1594.69	532.236	5.3939
D0IQ05	High-molecular-weight glutenin Dx5 OS=Triticum aestivum PE=2 SV=1	YPGETTPPQQLQQRIFW	None	3	2089.06	2089.06	697.025	5.3977
D0IQ05	High-molecular-weight glutenin Dx5 OS=Triticum aestivum PE=2 SV=1	YPTSPQESGQGQQPGQW	None	3	1874.82	1874.82	625.61	5.4043
D0IQ05	High-molecular-weight glutenin Dx5 OS=Triticum aestivum PE=2 SV=1	YPGQASPQRPGQGQQPGQGQQGY	Deamidation Q(12)	3	2415.11	2415.11	805.707	5.4083
D0IQ05	High-molecular-weight glutenin Dx5 OS=Triticum aestivum PE=2 SV=1	YLTSPLQLGQGQQGY	None	3	1652.82	1652.82	551.611	5.4114
D0IQ05	High-molecular-weight glutenin Dx5 OS=Triticum aestivum PE=2 SV=1	QQPGQGQPGYYLTSPLQLGQGQQGY	None	3	2693.3	2693.3	898.439	5.4178
D0IQ05	High-molecular-weight glutenin Dx5 OS=Triticum aestivum PE=2 SV=1	YPTSPQQPGQW	None	2	1288.6	1288.6	644.801	5.4322
D0IQ05	High-molecular-weight glutenin Dx5 OS=Triticum aestivum PE=2 SV=1	LTSPLQLGQGQQGY	None	3	1489.77	1489.77	497.262	5.4349
D0IQ05	High-molecular-weight glutenin Dx5 OS=Triticum aestivum PE=2 SV=1	QQPGQGQPGYY	None	2	1222.55	1222.55	611.781	5.4383
D0IQ05	High-molecular-weight glutenin Dx5 OS=Triticum aestivum PE=2 SV=1	YYPTSPQESGQGQQPGQW	None	2	2037.89	2037.89	1019.45	5.4387
D0IQ05	High-molecular-weight glutenin Dx5 OS=Triticum aestivum PE=2 SV=1	YPTSPQQPGQW	None	2	1288.6	1288.6	644.805	5.4388
D0IQ05	High-molecular-weight glutenin Dx5 OS=Triticum aestivum PE=2 SV=1	YYPTSPQLSGQGQRPGQWLQPGQGQQGY	Deamidation Q(25);Deamidation Q(26)	3	3108.44	3108.44	1036.82	5.445
D0IQ05	High-molecular-weight glutenin Dx5 OS=Triticum aestivum PE=2 SV=1	YPTSPQESGQGQQPGQW	Deamidation Q(*)	3	1875.82	1875.82	625.944	5.4458
D0IQ05	High-molecular-weight glutenin Dx5 OS=Triticum aestivum PE=2 SV=1	YLTSPLQLGQGQQGYYPTSLQQPGQGQQPGQW	Deamidation Q(*)	3	3534.69	3534.69	1178.9	5.4459
D0IQ05	High-molecular-weight glutenin Dx5 OS=Triticum aestivum PE=2 SV=1	YPTSPQQPGQW	None	2	1288.6	1288.6	644.803	5.4652
D0IQ05	High-molecular-weight glutenin Dx5 OS=Triticum aestivum PE=2 SV=1	YPTSPQLSGQGQRPGQW	None	2	1886.92	1886.91	943.961	5.4688
D0IQ05	High-molecular-weight glutenin Dx5 OS=Triticum aestivum PE=2 SV=1	LQPGQGQQGY	None	2	1075.52	1075.52	538.263	5.4697
D0IQ05	High-molecular-weight glutenin Dx5 OS=Triticum aestivum PE=2 SV=1	YPTSLQQPGQGQQPGQW	None	2	1899.89	1899.89	950.451	5.4776
D0IQ05	High-molecular-weight glutenin Dx5 OS=Triticum aestivum PE=2 SV=1	YPTSPQQSGQGQPGYY	None	2	1757.76	1757.76	879.385	5.4912
D0IQ05	High-molecular-weight glutenin Dx5 OS=Triticum aestivum PE=2 SV=1	YPTSPQLSGQGQRPGQW	None	2	1886.91	1886.91	943.961	5.4924
D0IQ05	High-molecular-weight glutenin Dx5 OS=Triticum aestivum PE=2 SV=1	YPTSPQQSGQGQPGY	None	2	1594.72	1594.71	797.861	5.509
[truncated: 6,987 more rows]
