# Supplementary material for: Comprehensive Proteomic Profiling of Wheat Gluten Using a Combination of Data-Independent and Data-Dependent Acquisition
Source: Front Plant Sci. 2017 Jan 10;7:2020. doi: 10.3389/fpls.2016.02020 (PMC5223596; doi:10.3389/fpls.2016.02020)
Supplement: Supplementary file 4 [file DataSheet3.XLSX]

## Sheet: Sheet1
Data Sheet 3: Summary data on peptides identified by the LTQ platform corresponding to UNIPROT accessions including type of gluten protein, charge, experimental m/z, precursor mass, theoretical precursor mass, mass error, peptide modifications and peptide identification score. The number in brackets following the type of modification relates to the position of the modification. When an asterisk i…
Accession	Description	Charge	m/z	Precusor Mass (Measured)	Mass error (ppm)	Sequence	Modifications	Peptide Score
B2Y2R5	Low molecular weight glutenin subunit OS=Triticum aestivum GN=GluB3-6 PE=4 SV=1	3	633.971	1898.89	-0.138159	SQQQQPPFSQQQQPPF		5.9
B2Y2R5	Low molecular weight glutenin subunit OS=Triticum aestivum GN=GluB3-6 PE=4 SV=1	2	485.769	969.524	-4.2543	LQQQLPPF		6.4
B2Y2R5	Low molecular weight glutenin subunit OS=Triticum aestivum GN=GluB3-6 PE=4 SV=1	2	472.745	943.476	-0.0361302	SQQQLPPF		6.57
B2Y2R5	Low molecular weight glutenin subunit OS=Triticum aestivum GN=GluB3-6 PE=4 SV=1	2	472.745	943.476	0.0604536	SQQQLPPF		6.67
B2Y2R5	Low molecular weight glutenin subunit OS=Triticum aestivum GN=GluB3-6 PE=4 SV=1	2	472.745	943.476	-0.157719	SQQQLPPF		8.29
B2Y2R5	Low molecular weight glutenin subunit OS=Triticum aestivum GN=GluB3-6 PE=4 SV=1	3	927.44	2779.3	1.2076	GQCVSQPQQQSQQQLGQQPQQQQL	[14] Deamidated (NQ)	8.55
B2Y2R5	Low molecular weight glutenin subunit OS=Triticum aestivum GN=GluB3-6 PE=4 SV=1	2	480.725	959.435	0.506999	SQQQQPPF	[3] Deamidated (NQ)	8.99
B2Y2R5	Low molecular weight glutenin subunit OS=Triticum aestivum GN=GluB3-6 PE=4 SV=1	3	927.44	2779.3	1.2076	GQCVSQPQQQSQQQLGQQPQQQQL	[22] Deamidated (NQ)	9.3
B2Y2R5	Low molecular weight glutenin subunit OS=Triticum aestivum GN=GluB3-6 PE=4 SV=1	2	890.484	1778.95	1.8088	VHPSILQQLNPCKVF		9.48
B2Y2R5	Low molecular weight glutenin subunit OS=Triticum aestivum GN=GluB3-6 PE=4 SV=1	3	927.44	2779.3	1.2076	GQCVSQPQQQSQQQLGQQPQQQQL	[10] Deamidated (NQ)	9.76
B2Y2R5	Low molecular weight glutenin subunit OS=Triticum aestivum GN=GluB3-6 PE=4 SV=1	3	581.941	1742.8	-0.0518679	GQCVSQPQQQSQQQL		10.7
B2Y2R5	Low molecular weight glutenin subunit OS=Triticum aestivum GN=GluB3-6 PE=4 SV=1	2	480.233	958.451	-0.253154	SQQQQPPF		10.8
B2Y2R5	Low molecular weight glutenin subunit OS=Triticum aestivum GN=GluB3-6 PE=4 SV=1	2	382.692	763.369	0.308313	NPCKVF		11.4
B2Y2R5	Low molecular weight glutenin subunit OS=Triticum aestivum GN=GluB3-6 PE=4 SV=1	2	524.301	1046.59	-0.331899	LQPHQIAQL		12.78
B2Y2R5	Low molecular weight glutenin subunit OS=Triticum aestivum GN=GluB3-6 PE=4 SV=1	3	846.431	2536.27	0.295579	SQQQQPVLPQQPSFSQQQLPPF		13.04
B2Y2R5	Low molecular weight glutenin subunit OS=Triticum aestivum GN=GluB3-6 PE=4 SV=1	2	527.767	1053.52	-0.311648	GQQPQQQQL		13.68
B2Y2R5	Low molecular weight glutenin subunit OS=Triticum aestivum GN=GluB3-6 PE=4 SV=1	2	432.231	862.447	-0.0820153	EVMTSIAL		14.71
B2Y2R5	Low molecular weight glutenin subunit OS=Triticum aestivum GN=GluB3-6 PE=4 SV=1	2	440.228	878.442	0.00237881	EVMTSIAL	[3] Oxidation (M)	15.7
B2Y2R5	Low molecular weight glutenin subunit OS=Triticum aestivum GN=GluB3-6 PE=4 SV=1	2	467.759	933.503	-0.629951	QPHQIAQL		16.12
B2Y2R5	Low molecular weight glutenin subunit OS=Triticum aestivum GN=GluB3-6 PE=4 SV=1	2	524.793	1047.57	-0.0263741	LQPHQIAQL	[5] Deamidated (NQ)	16.5
B2Y2R5	Low molecular weight glutenin subunit OS=Triticum aestivum GN=GluB3-6 PE=4 SV=1	2	811.42	1620.83	0.25349	SQQQQPVLPQQPPF		16.91
B2Y2R5	Low molecular weight glutenin subunit OS=Triticum aestivum GN=GluB3-6 PE=4 SV=1	2	872.408	1742.8	0.250481	GQCVSQPQQQSQQQL		17.1
B2Y2R5	Low molecular weight glutenin subunit OS=Triticum aestivum GN=GluB3-6 PE=4 SV=1	2	528.259	1054.5	-0.158912	GQQPQQQQL	[6] Deamidated (NQ)	18.05
B2Y2R5	Low molecular weight glutenin subunit OS=Triticum aestivum GN=GluB3-6 PE=4 SV=1	2	480.233	958.451	-0.143139	SQQQQPPF		18.13
B2Y2R5	Low molecular weight glutenin subunit OS=Triticum aestivum GN=GluB3-6 PE=4 SV=1	2	524.301	1046.59	-0.498621	LQPHQIAQL		19.01
B2Y2R5	Low molecular weight glutenin subunit OS=Triticum aestivum GN=GluB3-6 PE=4 SV=1	2	950.453	1898.89	0.571445	SQQQQPPFSQQQQPPF		21.13
B2Y2R5	Low molecular weight glutenin subunit OS=Triticum aestivum GN=GluB3-6 PE=4 SV=1	2	872.9	1743.79	0.323296	GQCVSQPQQQSQQQL	[10] Deamidated (NQ)	22.99
B2Y2R5	Low molecular weight glutenin subunit OS=Triticum aestivum GN=GluB3-6 PE=4 SV=1	2	567.292	1132.57	-0.160176	QQLNPCKVF		24.28
B2Y2R5	Low molecular weight glutenin subunit OS=Triticum aestivum GN=GluB3-6 PE=4 SV=1	3	541.282	1620.83	-0.21248	SQQQQPVLPQQPPF		25.37
B2Y2R5	Low molecular weight glutenin subunit OS=Triticum aestivum GN=GluB3-6 PE=4 SV=1	2	806.41	1610.81	0.477843	SQQQQPVLPQQPSF		25.57
B2Y2R5	Low molecular weight glutenin subunit OS=Triticum aestivum GN=GluB3-6 PE=4 SV=1	2	872.9	1743.79	0.323296	GQCVSQPQQQSQQQL	[12] Deamidated (NQ)	25.73
B2Y2R5	Low molecular weight glutenin subunit OS=Triticum aestivum GN=GluB3-6 PE=4 SV=1	2	872.9	1743.79	0.323296	GQCVSQPQQQSQQQL	[9] Deamidated (NQ)	25.98
B2Y2R5	Low molecular weight glutenin subunit OS=Triticum aestivum GN=GluB3-6 PE=4 SV=1	2	524.301	1046.59	-0.381934	LQPHQIAQL		27.09
B2Y2R5	Low molecular weight glutenin subunit OS=Triticum aestivum GN=GluB3-6 PE=4 SV=1	2	872.9	1743.79	0.323296	GQCVSQPQQQSQQQL	[14] Deamidated (NQ)	28.7
B2Y2R5	Low molecular weight glutenin subunit OS=Triticum aestivum GN=GluB3-6 PE=4 SV=1	2	793.888	1585.76	0.880644	LQQQCSPVAMPQSL		29.43
B2Y2R5	Low molecular weight glutenin subunit OS=Triticum aestivum GN=GluB3-6 PE=4 SV=1	2	524.793	1047.57	-0.0263741	LQPHQIAQL	[8] Deamidated (NQ)	29.51
B2Y2R5	Low molecular weight glutenin subunit OS=Triticum aestivum GN=GluB3-6 PE=4 SV=1	3	927.111	2778.31	0.177588	GQCVSQPQQQSQQQLGQQPQQQQL		30.54
B2Y2R5	Low molecular weight glutenin subunit OS=Triticum aestivum GN=GluB3-6 PE=4 SV=1	2	528.259	1054.5	-0.158912	GQQPQQQQL	[2] Deamidated (NQ)	31.08
B2Y2R5	Low molecular weight glutenin subunit OS=Triticum aestivum GN=GluB3-6 PE=4 SV=1	2	524.793	1047.57	-0.0263741	LQPHQIAQL	[2] Deamidated (NQ)	32.2
B2Y2R5	Low molecular weight glutenin subunit OS=Triticum aestivum GN=GluB3-6 PE=4 SV=1	2	524.301	1046.59	-0.644253	LQPHQIAQL		32.79
B2Y2R5	Low molecular weight glutenin subunit OS=Triticum aestivum GN=GluB3-6 PE=4 SV=1	2	872.9	1743.79	0.323296	GQCVSQPQQQSQQQL	[13] Deamidated (NQ)	35.76
B2Y2R5	Low molecular weight glutenin subunit OS=Triticum aestivum GN=GluB3-6 PE=4 SV=1	2	524.301	1046.59	0.0554612	LQPHQIAQL		39.92
B2Y2R5	Low molecular weight glutenin subunit OS=Triticum aestivum GN=GluB3-6 PE=4 SV=1	2	527.767	1053.52	-0.393711	GQQPQQQQL		45.29
B2Y2R5	Low molecular weight glutenin subunit OS=Triticum aestivum GN=GluB3-6 PE=4 SV=1	2	872.408	1742.8	0.210072	GQCVSQPQQQSQQQL		48.13
B2Y2R5	Low molecular weight glutenin subunit OS=Triticum aestivum GN=GluB3-6 PE=4 SV=1	2	779.884	1557.75	0.0439703	GQQPQQQQLAQGTF		58.56
B6DQB9	Gamma-gliadin OS=Triticum aestivum PE=4 SV=1	2	535.292	1068.57	-0.942854	LQQQLVPQL	[3] Deamidated (NQ)|[4] Deamidated (NQ)|[8] Deamidated (NQ)	6.09
B6DQB9	Gamma-gliadin OS=Triticum aestivum PE=4 SV=1	2	803.433	1604.85	-0.46673	VQGQGIIQPQQPAQL	[14] Deamidated (NQ)	7.26
B6DQB9	Gamma-gliadin OS=Triticum aestivum PE=4 SV=1	3	535.63	1603.87	-0.166292	VQGQGIIQPQQPAQL		9.87
B6DQB9	Gamma-gliadin OS=Triticum aestivum PE=4 SV=1	2	678.359	1354.7	0.00911185	QQQLNPCKNIL		10.37
B6DQB9	Gamma-gliadin OS=Triticum aestivum PE=4 SV=1	2	803.433	1604.85	-0.46673	VQGQGIIQPQQPAQL	[11] Deamidated (NQ)	13.06
B6DQB9	Gamma-gliadin OS=Triticum aestivum PE=4 SV=1	2	486.271	970.527	-0.0693453	NPCKNILL		13.84
B6DQB9	Gamma-gliadin OS=Triticum aestivum PE=4 SV=1	2	560.753	1119.49	0.129794	RQQCCQQL		14.05
B6DQB9	Gamma-gliadin OS=Triticum aestivum PE=4 SV=1	2	659.345	1316.68	0.289648	QQCKPASLVSSL		14.85
B6DQB9	Gamma-gliadin OS=Triticum aestivum PE=4 SV=1	2	752.385	1502.75	-0.247027	QQCKPASLVSSLW		15.03
B6DQB9	Gamma-gliadin OS=Triticum aestivum PE=4 SV=1	3	915.815	2744.42	0.42533	SQQQQVGQGSLVQGQGIIQPQQPAQL		18.53
B6DQB9	Gamma-gliadin OS=Triticum aestivum PE=4 SV=1	2	802.942	1603.87	0.203925	VQGQGIIQPQQPAQL		18.99
B6DQB9	Gamma-gliadin OS=Triticum aestivum PE=4 SV=1	2	752.876	1503.74	-0.855381	QQCKPASLVSSLW	[2] Deamidated (NQ)	19.68
B6DQB9	Gamma-gliadin OS=Triticum aestivum PE=4 SV=1	2	710.402	1418.79	0.252877	QQQLVPQLQQPL		21
B6DQB9	Gamma-gliadin OS=Triticum aestivum PE=4 SV=1	2	466.237	930.459	-0.195245	QQCKPASL		24.95
B6DQB9	Gamma-gliadin OS=Triticum aestivum PE=4 SV=1	2	686.331	1370.65	-0.106467	NIQVDPSGQVQW	[1] Deamidated (NQ)	26.94
B6DQB9	Gamma-gliadin OS=Triticum aestivum PE=4 SV=1	2	1373.22	2744.42	1.54823	SQQQQVGQGSLVQGQGIIQPQQPAQL		30.98
B6DQB9	Gamma-gliadin OS=Triticum aestivum PE=4 SV=1	2	399.721	797.428	-0.0567619	AQIPQQL	[6] Deamidated (NQ)	31.22
B6DQB9	Gamma-gliadin OS=Triticum aestivum PE=4 SV=1	2	742.381	1482.75	0.299046	NIQVDPSGQVQWL		31.37
B6DQB9	Gamma-gliadin OS=Triticum aestivum PE=4 SV=1	2	399.721	797.428	-0.232657	AQIPQQL	[2] Deamidated (NQ)	33.32
B6DQB9	Gamma-gliadin OS=Triticum aestivum PE=4 SV=1	2	560.753	1119.49	-0.267388	RQQCCQQL		39.15
B6DQB9	Gamma-gliadin OS=Triticum aestivum PE=4 SV=1	2	522.779	1043.54	-0.555842	LQQCKPASL		39.72
B6DQB9	Gamma-gliadin OS=Triticum aestivum PE=4 SV=1	2	560.753	1119.49	-0.235785	RQQCCQQL		41.32
B6DQB9	Gamma-gliadin OS=Triticum aestivum PE=4 SV=1	2	399.229	796.444	0.0203612	AQIPQQL		41.8
B6DQB9	Gamma-gliadin OS=Triticum aestivum PE=4 SV=1	2	802.941	1603.87	0.0678718	VQGQGIIQPQQPAQL		43.16
B6DQB9	Gamma-gliadin OS=Triticum aestivum PE=4 SV=1	2	686.331	1370.65	-0.106467	NIQVDPSGQVQW	[3] Deamidated (NQ)	43.44
B6DQB9	Gamma-gliadin OS=Triticum aestivum PE=4 SV=1	2	527.798	1053.58	-0.315748	IQPSLQQQL		44.17
B6DQB9	Gamma-gliadin OS=Triticum aestivum PE=4 SV=1	2	560.753	1119.49	-0.206791	RQQCCQQL		48.54
B6DQB9	Gamma-gliadin OS=Triticum aestivum PE=4 SV=1	2	580.289	1158.56	-0.164294	SQQQQVGQGSL		50.8
B6DQB9	Gamma-gliadin OS=Triticum aestivum PE=4 SV=1	2	685.839	1369.66	0.355592	NIQVDPSGQVQW		69.18
B6UKM6	Gamma-gliadin OS=Triticum aestivum GN=ll905 PE=4 SV=1	2	483.194	964.374	0.034254	QQCCQQL	[5] Deamidated (NQ)	6.77
B6UKM6	Gamma-gliadin OS=Triticum aestivum GN=ll905 PE=4 SV=1	2	746.361	1490.71	0.0312566	QQQVNPCKNFLL	[2] Deamidated (NQ)|[5] Deamidated (NQ)|[9] Deamidated (NQ)	7.24
B6UKM6	Gamma-gliadin OS=Triticum aestivum GN=ll905 PE=4 SV=1	2	803.433	1604.85	-0.46673	VQGQGIIQPQQPAQL	[14] Deamidated (NQ)	7.26
B6UKM6	Gamma-gliadin OS=Triticum aestivum GN=ll905 PE=4 SV=1	3	535.63	1603.87	-0.166292	VQGQGIIQPQQPAQL		9.87
B6UKM6	Gamma-gliadin OS=Triticum aestivum GN=ll905 PE=4 SV=1	2	803.433	1604.85	-0.46673	VQGQGIIQPQQPAQL	[11] Deamidated (NQ)	13.06
B6UKM6	Gamma-gliadin OS=Triticum aestivum GN=ll905 PE=4 SV=1	2	483.194	964.374	0.034254	QQCCQQL	[1] Deamidated (NQ)	15.11
B6UKM6	Gamma-gliadin OS=Triticum aestivum GN=ll905 PE=4 SV=1	2	871.919	1741.82	0.212376	QQCCQQLAQIPQQL		15.39
B6UKM6	Gamma-gliadin OS=Triticum aestivum GN=ll905 PE=4 SV=1	3	945.83	2834.47	-0.0861795	YQQQQVGQGTLVQGQGIIQPQQPAQL		15.93
B6UKM6	Gamma-gliadin OS=Triticum aestivum GN=ll905 PE=4 SV=1	2	766.401	1530.79	0.0268764	QQCKPVSLVSSLW		16.06
B6UKM6	Gamma-gliadin OS=Triticum aestivum GN=ll905 PE=4 SV=1	2	543.781	1085.55	0.134197	QQQQVGQGTL		17.91
B6UKM6	Gamma-gliadin OS=Triticum aestivum GN=ll905 PE=4 SV=1	3	891.476	2671.41	0.325225	QQQQVGQGTLVQGQGIIQPQQPAQL		18.6
B6UKM6	Gamma-gliadin OS=Triticum aestivum GN=ll905 PE=4 SV=1	2	802.942	1603.87	0.203925	VQGQGIIQPQQPAQL		18.99
B6UKM6	Gamma-gliadin OS=Triticum aestivum GN=ll905 PE=4 SV=1	2	727.854	1453.69	-0.514142	VLQTLPTMCNVY	[8] Oxidation (M)	19.5
B6UKM6	Gamma-gliadin OS=Triticum aestivum GN=ll905 PE=4 SV=1	3	581.615	1741.82	-0.344514	QQCCQQLAQIPQQL		20.3
B6UKM6	Gamma-gliadin OS=Triticum aestivum GN=ll905 PE=4 SV=1	2	483.194	964.374	0.034254	QQCCQQL	[2] Deamidated (NQ)	22.3
B6UKM6	Gamma-gliadin OS=Triticum aestivum GN=ll905 PE=4 SV=1	2	719.857	1437.7	0.137434	VLQTLPTMCNVY		22.79
B6UKM6	Gamma-gliadin OS=Triticum aestivum GN=ll905 PE=4 SV=1	2	437.735	873.455	-0.285518	SSVVAGIGGQ		27.78
B6UKM6	Gamma-gliadin OS=Triticum aestivum GN=ll905 PE=4 SV=1	2	536.794	1071.57	-0.358797	LQQCKPVSL		30.06
B6UKM6	Gamma-gliadin OS=Triticum aestivum GN=ll905 PE=4 SV=1	2	399.721	797.428	-0.0567619	AQIPQQL	[6] Deamidated (NQ)	31.22
B6UKM6	Gamma-gliadin OS=Triticum aestivum GN=ll905 PE=4 SV=1	2	399.721	797.428	-0.232657	AQIPQQL	[2] Deamidated (NQ)	33.32
B6UKM6	Gamma-gliadin OS=Triticum aestivum GN=ll905 PE=4 SV=1	2	482.702	963.39	0.040564	QQCCQQL		34.46
B6UKM6	Gamma-gliadin OS=Triticum aestivum GN=ll905 PE=4 SV=1	2	679.363	1356.71	0.119361	VPPECSIIKAPF		36.68
B6UKM6	Gamma-gliadin OS=Triticum aestivum GN=ll905 PE=4 SV=1	2	399.229	796.444	0.0203612	AQIPQQL		41.8
B6UKM6	Gamma-gliadin OS=Triticum aestivum GN=ll905 PE=4 SV=1	2	802.941	1603.87	0.0678718	VQGQGIIQPQQPAQL		43.16
B6UKM6	Gamma-gliadin OS=Triticum aestivum GN=ll905 PE=4 SV=1	2	625.312	1248.61	0.124674	YQQQQVGQGTL		44.23
B6UKM6	Gamma-gliadin OS=Triticum aestivum GN=ll905 PE=4 SV=1	2	593.337	1184.66	-0.117858	LLQQCKPVSL		45.44
D0IQ05	High-molecular-weight glutenin Dx5 OS=Triticum aestivum PE=2 SV=1	2	657.308	1312.6	9.22227	QQPAQGQQGQQL	[1] Deamidated (NQ)|[2] Deamidated (NQ)|[5] Deamidated (NQ)	5.62
D0IQ05	High-molecular-weight glutenin Dx5 OS=Triticum aestivum PE=2 SV=1	2	522.77	1043.52	-0.098744	QELQEREL		6.33
D0IQ05	High-molecular-weight glutenin Dx5 OS=Triticum aestivum PE=2 SV=1	2	481.72	961.425	0.0222275	QPGQGQQGY		6.35
D0IQ05	High-molecular-weight glutenin Dx5 OS=Triticum aestivum PE=2 SV=1	2	611.778	1221.54	-0.295726	QQPGQGQPGYY		9.71
D0IQ05	High-molecular-weight glutenin Dx5 OS=Triticum aestivum PE=2 SV=1	3	953.122	2856.34	0.475529	QQLGQGQSGYYPTSPQQPGQGQQPGQL		13.22
D0IQ05	High-molecular-weight glutenin Dx5 OS=Triticum aestivum PE=2 SV=1	3	604.295	1809.86	-0.262877	YPTSPQQPGQGQQPGQL		13.31
D0IQ05	High-molecular-weight glutenin Dx5 OS=Triticum aestivum PE=2 SV=1	2	859.413	1716.81	0.0814021	QQPGQGQPGYYPTSPL		13.35
D0IQ05	High-molecular-weight glutenin Dx5 OS=Triticum aestivum PE=2 SV=1	3	679.97	2036.89	0.177237	YYPTSPQESGQGQQPGQW		14.8
D0IQ05	High-molecular-weight glutenin Dx5 OS=Triticum aestivum PE=2 SV=1	2	615.804	1229.59	-0.0841229	YPGETTPPQQL		14.8
D0IQ05	High-molecular-weight glutenin Dx5 OS=Triticum aestivum PE=2 SV=1	2	649.804	1297.59	-0.00494465	GQGQQGYYPTSL		15.05
D0IQ05	High-molecular-weight glutenin Dx5 OS=Triticum aestivum PE=2 SV=1	2	644.802	1287.59	0.0534535	YPTSPQQPGQW		15.9
D0IQ05	High-molecular-weight glutenin Dx5 OS=Triticum aestivum PE=2 SV=1	2	489.736	977.457	-0.0315304	QLGQGQQGY		17.55
D0IQ05	High-molecular-weight glutenin Dx5 OS=Triticum aestivum PE=2 SV=1	2	827.905	1653.8	0.288842	LTSPQQSGQGQQPGQL	[12] Deamidated (NQ)	18.66
D0IQ05	High-molecular-weight glutenin Dx5 OS=Triticum aestivum PE=2 SV=1	2	770.871	1539.73	0.304783	TSPQQSGQGQQPGQL		19.21
D0IQ05	High-molecular-weight glutenin Dx5 OS=Triticum aestivum PE=2 SV=1	2	530.246	1058.48	0.0241639	QQPGQGQPGY		19.96
D0IQ05	High-molecular-weight glutenin Dx5 OS=Triticum aestivum PE=2 SV=1	2	805.876	1609.74	0.518578	QQSGQGQPGYYPTSL		20.18
D0IQ05	High-molecular-weight glutenin Dx5 OS=Triticum aestivum PE=2 SV=1	2	950.453	1898.89	0.571445	YPTSLQQPGQGQQPGQW		20.61
D0IQ05	High-molecular-weight glutenin Dx5 OS=Triticum aestivum PE=2 SV=1	2	859.413	1716.81	0.350864	QQPGQGQPGYYPTSPL		21.14
D0IQ05	High-molecular-weight glutenin Dx5 OS=Triticum aestivum PE=2 SV=1	2	674.821	1347.63	0.0508537	KACQQVMDQQL		21.17
D0IQ05	High-molecular-weight glutenin Dx5 OS=Triticum aestivum PE=2 SV=1	3	620.635	1858.88	0.191964	QCERELQELQEREL		22.32
D0IQ05	High-molecular-weight glutenin Dx5 OS=Triticum aestivum PE=2 SV=1	2	818.902	1635.79	0.297797	LQPGQGQQGYYPTSL		22.93
D0IQ05	High-molecular-weight glutenin Dx5 OS=Triticum aestivum PE=2 SV=1	2	770.376	1538.74	0.250367	QLGQGQQGYYPTSL		23.19
D0IQ05	High-molecular-weight glutenin Dx5 OS=Triticum aestivum PE=2 SV=1	2	550.764	1099.51	-1.46774	SGQGQRPGQW		23.98
D0IQ05	High-molecular-weight glutenin Dx5 OS=Triticum aestivum PE=2 SV=1	3	892.42	2674.24	0.251657	QPGQGQPGYDPTSPQQPGQGQQPGQL		25.83
D0IQ05	High-molecular-weight glutenin Dx5 OS=Triticum aestivum PE=2 SV=1	3	629.643	1885.91	-0.145335	YPTSPQLSGQGQRPGQW		27.66
D0IQ05	High-molecular-weight glutenin Dx5 OS=Triticum aestivum PE=2 SV=1	2	840.373	1678.73	0.514371	QQTGQGQQSGQGQQGY		35.05
D0IQ05	High-molecular-weight glutenin Dx5 OS=Triticum aestivum PE=2 SV=1	2	905.94	1809.87	0.418732	YPTSPQQPGQGQQPGQL		36.66
D0IQ05	High-molecular-weight glutenin Dx5 OS=Triticum aestivum PE=2 SV=1	2	818.902	1635.79	0.199132	LQPGQGQQGYYPTSL		37.57
D0IQ05	High-molecular-weight glutenin Dx5 OS=Triticum aestivum PE=2 SV=1	2	489.736	977.457	-0.0110075	QLGQGQQGY		38.28
D0IQ05	High-molecular-weight glutenin Dx5 OS=Triticum aestivum PE=2 SV=1	2	655.826	1309.64	-0.155715	QQPAQGQQGQQL		39.47
D0IQ05	High-molecular-weight glutenin Dx5 OS=Triticum aestivum PE=2 SV=1	2	538.754	1075.49	-0.117558	LQPGQGQQGY	[5] Deamidated (NQ)	39.83
D0IQ05	High-molecular-weight glutenin Dx5 OS=Triticum aestivum PE=2 SV=1	2	1019.45	2036.89	0.49166	YYPTSPQESGQGQQPGQW		42.11
D0IQ05	High-molecular-weight glutenin Dx5 OS=Triticum aestivum PE=2 SV=1	2	827.414	1652.81	0.392061	LTSPQQSGQGQQPGQL		43.33
D0IQ05	High-molecular-weight glutenin Dx5 OS=Triticum aestivum PE=2 SV=1	2	674.821	1347.63	0.130235	KACQQVMDQQL		45.81
D0IQ05	High-molecular-weight glutenin Dx5 OS=Triticum aestivum PE=2 SV=1	2	589.302	1176.59	-0.0442885	HVSVEHQAASL		47.3
D0IQ05	High-molecular-weight glutenin Dx5 OS=Triticum aestivum PE=2 SV=1	2	533.251	1064.49	-0.322802	QQLGQGQSGY		47.96
D0IQ05	High-molecular-weight glutenin Dx5 OS=Triticum aestivum PE=2 SV=1	2	538.262	1074.51	-0.365085	LQPGQGQQGY		65
D0IQ05	High-molecular-weight glutenin Dx5 OS=Triticum aestivum PE=2 SV=1	2	921.904	1841.79	0.408484	QQTGQGQQSGQGQQGYY		65.85
D0IQ05	High-molecular-weight glutenin Dx5 OS=Triticum aestivum PE=2 SV=1	2	943.961	1885.91	0.497224	YPTSPQLSGQGQRPGQW		66.58
F4YT72	Gamma-gliadin OS=Triticum aestivum PE=4 SV=1	2	535.292	1068.57	-0.942854	LQQQLVPQL	[3] Deamidated (NQ)|[4] Deamidated (NQ)|[8] Deamidated (NQ)	6.09
F4YT72	Gamma-gliadin OS=Triticum aestivum PE=4 SV=1	2	664.338	1326.66	0.400755	CQQLAQIPQQL	[3] Deamidated (NQ)	7.05
F4YT72	Gamma-gliadin OS=Triticum aestivum PE=4 SV=1	2	803.433	1604.85	-0.46673	VQGQGIIQPQQPAQL	[14] Deamidated (NQ)	7.26
F4YT72	Gamma-gliadin OS=Triticum aestivum PE=4 SV=1	3	535.63	1603.87	-0.166292	VQGQGIIQPQQPAQL		9.87
F4YT72	Gamma-gliadin OS=Triticum aestivum PE=4 SV=1	2	678.359	1354.7	0.00911185	QQQLNPCKNIL		10.37
F4YT72	Gamma-gliadin OS=Triticum aestivum PE=4 SV=1	2	803.433	1604.85	-0.46673	VQGQGIIQPQQPAQL	[11] Deamidated (NQ)	13.06
F4YT72	Gamma-gliadin OS=Triticum aestivum PE=4 SV=1	2	486.271	970.527	-0.0693453	NPCKNILL		13.84
F4YT72	Gamma-gliadin OS=Triticum aestivum PE=4 SV=1	2	659.345	1316.68	0.289648	QQCKPASLVSSL		14.85
F4YT72	Gamma-gliadin OS=Triticum aestivum PE=4 SV=1	2	752.385	1502.75	-0.247027	QQCKPASLVSSLW		15.03
F4YT72	Gamma-gliadin OS=Triticum aestivum PE=4 SV=1	3	915.815	2744.42	0.42533	SQQQQVGQGSLVQGQGIIQPQQPAQL		18.53
F4YT72	Gamma-gliadin OS=Triticum aestivum PE=4 SV=1	2	802.942	1603.87	0.203925	VQGQGIIQPQQPAQL		18.99
F4YT72	Gamma-gliadin OS=Triticum aestivum PE=4 SV=1	2	752.876	1503.74	-0.855381	QQCKPASLVSSLW	[2] Deamidated (NQ)	19.68
F4YT72	Gamma-gliadin OS=Triticum aestivum PE=4 SV=1	2	710.402	1418.79	0.252877	QQQLVPQLQQPL		21
F4YT72	Gamma-gliadin OS=Triticum aestivum PE=4 SV=1	2	606.773	1211.53	-0.0286478	QTLPSMCNVY		21.23
F4YT72	Gamma-gliadin OS=Triticum aestivum PE=4 SV=1	2	663.845	1325.68	0.100074	CQQLAQIPQQL		22.87
F4YT72	Gamma-gliadin OS=Triticum aestivum PE=4 SV=1	2	664.833	1327.65	5.73884	CQQLAQIPQQL	[3] Deamidated (NQ)|[6] Deamidated (NQ)	24.51
F4YT72	Gamma-gliadin OS=Triticum aestivum PE=4 SV=1	2	466.237	930.459	-0.195245	QQCKPASL		24.95
F4YT72	Gamma-gliadin OS=Triticum aestivum PE=4 SV=1	2	686.331	1370.65	-0.106467	NIQVDPSGQVQW	[1] Deamidated (NQ)	26.94
F4YT72	Gamma-gliadin OS=Triticum aestivum PE=4 SV=1	2	1373.22	2744.42	1.54823	SQQQQVGQGSLVQGQGIIQPQQPAQL		30.98
F4YT72	Gamma-gliadin OS=Triticum aestivum PE=4 SV=1	2	399.721	797.428	-0.0567619	AQIPQQL	[6] Deamidated (NQ)	31.22
F4YT72	Gamma-gliadin OS=Triticum aestivum PE=4 SV=1	2	742.381	1482.75	0.299046	NIQVDPSGQVQWL		31.37
F4YT72	Gamma-gliadin OS=Triticum aestivum PE=4 SV=1	2	399.721	797.428	-0.232657	AQIPQQL	[2] Deamidated (NQ)	33.32
F4YT72	Gamma-gliadin OS=Triticum aestivum PE=4 SV=1	2	895.429	1788.84	0.593028	SQQPQQTFPQPQQTF		36.63
F4YT72	Gamma-gliadin OS=Triticum aestivum PE=4 SV=1	2	522.779	1043.54	-0.555842	LQQCKPASL		39.72
F4YT72	Gamma-gliadin OS=Triticum aestivum PE=4 SV=1	2	399.229	796.444	0.0203612	AQIPQQL		41.8
F4YT72	Gamma-gliadin OS=Triticum aestivum PE=4 SV=1	2	802.941	1603.87	0.0678718	VQGQGIIQPQQPAQL		43.16
F4YT72	Gamma-gliadin OS=Triticum aestivum PE=4 SV=1	2	686.331	1370.65	-0.106467	NIQVDPSGQVQW	[3] Deamidated (NQ)	43.44
F4YT72	Gamma-gliadin OS=Triticum aestivum PE=4 SV=1	2	527.798	1053.58	-0.315748	IQPSLQQQL		44.17
F4YT72	Gamma-gliadin OS=Triticum aestivum PE=4 SV=1	2	580.289	1158.56	-0.164294	SQQQQVGQGSL		50.8
F4YT72	Gamma-gliadin OS=Triticum aestivum PE=4 SV=1	2	685.839	1369.66	0.355592	NIQVDPSGQVQW		69.18
F8SGL6	Low-molecular-weight glutenin subunit OS=Triticum aestivum PE=2 SV=1	2	856.922	1711.83	0.521265	SQQQQQFPQQQQPL		5.02
F8SGL6	Low-molecular-weight glutenin subunit OS=Triticum aestivum PE=2 SV=1	2	416.203	830.392	0.0403909	SQQQPPF		7.81
F8SGL6	Low-molecular-weight glutenin subunit OS=Triticum aestivum PE=2 SV=1	2	418.232	834.449	0.183825	GTTTIVPF		8.9
F8SGL6	Low-molecular-weight glutenin subunit OS=Triticum aestivum PE=2 SV=1	2	480.725	959.435	0.506999	SQQQQPPF	[3] Deamidated (NQ)	8.99
F8SGL6	Low-molecular-weight glutenin subunit OS=Triticum aestivum PE=2 SV=1	2	480.233	958.451	-0.253154	SQQQQPPF		10.8
F8SGL6	Low-molecular-weight glutenin subunit OS=Triticum aestivum PE=2 SV=1	2	382.692	763.369	0.308313	NPCKVF		11.4
F8SGL6	Low-molecular-weight glutenin subunit OS=Triticum aestivum PE=2 SV=1	2	413.727	825.439	0.601538	LPQQPPF		12.51
F8SGL6	Low-molecular-weight glutenin subunit OS=Triticum aestivum PE=2 SV=1	2	524.301	1046.59	-0.331899	LQPHQIAQL		12.78
F8SGL6	Low-molecular-weight glutenin subunit OS=Triticum aestivum PE=2 SV=1	2	432.231	862.447	-0.0820153	EVMTSIAL		14.71
F8SGL6	Low-molecular-weight glutenin subunit OS=Triticum aestivum PE=2 SV=1	2	440.228	878.442	0.00237881	EVMTSIAL	[3] Oxidation (M)	15.7
F8SGL6	Low-molecular-weight glutenin subunit OS=Triticum aestivum PE=2 SV=1	2	467.759	933.503	-0.629951	QPHQIAQL		16.12
F8SGL6	Low-molecular-weight glutenin subunit OS=Triticum aestivum PE=2 SV=1	2	524.793	1047.57	-0.0263741	LQPHQIAQL	[5] Deamidated (NQ)	16.5
F8SGL6	Low-molecular-weight glutenin subunit OS=Triticum aestivum PE=2 SV=1	2	480.233	958.451	-0.143139	SQQQQPPF		18.13
F8SGL6	Low-molecular-weight glutenin subunit OS=Triticum aestivum PE=2 SV=1	2	416.203	830.392	-0.00277148	SQQQPPF		18.51
F8SGL6	Low-molecular-weight glutenin subunit OS=Triticum aestivum PE=2 SV=1	2	524.301	1046.59	-0.498621	LQPHQIAQL		19.01
F8SGL6	Low-molecular-weight glutenin subunit OS=Triticum aestivum PE=2 SV=1	2	719.369	1436.72	-1.11222	SIVLQEQQHGQGL	[8] Deamidated (NQ)	21.67
F8SGL6	Low-molecular-weight glutenin subunit OS=Triticum aestivum PE=2 SV=1	2	819.918	1637.82	0.348398	LPQQPPFSQQQPPF		22.03
F8SGL6	Low-molecular-weight glutenin subunit OS=Triticum aestivum PE=2 SV=1	2	413.727	825.439	0.0638221	LPQQPPF		23.75
F8SGL6	Low-molecular-weight glutenin subunit OS=Triticum aestivum PE=2 SV=1	2	567.292	1132.57	-0.160176	QQLNPCKVF		24.28
F8SGL6	Low-molecular-weight glutenin subunit OS=Triticum aestivum PE=2 SV=1	2	854.447	1706.88	3.40124	GQWPQQQQVPQGTLL		25.21
F8SGL6	Low-molecular-weight glutenin subunit OS=Triticum aestivum PE=2 SV=1	2	524.301	1046.59	-0.381934	LQPHQIAQL		27.09
F8SGL6	Low-molecular-weight glutenin subunit OS=Triticum aestivum PE=2 SV=1	2	793.888	1585.76	0.880644	LQQQCSPVAMPQSL		29.43
F8SGL6	Low-molecular-weight glutenin subunit OS=Triticum aestivum PE=2 SV=1	2	524.793	1047.57	-0.0263741	LQPHQIAQL	[8] Deamidated (NQ)	29.51
F8SGL6	Low-molecular-weight glutenin subunit OS=Triticum aestivum PE=2 SV=1	2	524.793	1047.57	-0.0263741	LQPHQIAQL	[2] Deamidated (NQ)	32.2
F8SGL6	Low-molecular-weight glutenin subunit OS=Triticum aestivum PE=2 SV=1	2	524.301	1046.59	-0.644253	LQPHQIAQL		32.79
F8SGL6	Low-molecular-weight glutenin subunit OS=Triticum aestivum PE=2 SV=1	2	1176.64	2351.26	0.698612	SQHQQPVLPQQQIPSVQPSIL		35.47
F8SGL6	Low-molecular-weight glutenin subunit OS=Triticum aestivum PE=2 SV=1	2	718.878	1435.74	0.0808736	SIVLQEQQHGQGL		39.7
F8SGL6	Low-molecular-weight glutenin subunit OS=Triticum aestivum PE=2 SV=1	2	524.301	1046.59	0.0554612	LQPHQIAQL		39.92
F8SGL6	Low-molecular-weight glutenin subunit OS=Triticum aestivum PE=2 SV=1	2	797.903	1593.79	0.411288	GQWPQQQQVPQGTL		40.35
H6VLP7	Alpha-gliadin OS=Triticum aestivum GN=gli-2 PE=4 SV=1	3	1222.26	3663.76	1.25129	VQQQQFPGQQQPFPPQQPYPQPQPFPSQQPY		9.29
H6VLP7	Alpha-gliadin OS=Triticum aestivum GN=gli-2 PE=4 SV=1	2	736.855	1471.7	-1.70776	QLQPFPQPQQPY	[1] Deamidated (NQ)|[10] Deamidated (NQ)	9.41
H6VLP7	Alpha-gliadin OS=Triticum aestivum GN=gli-2 PE=4 SV=1	3	491.572	1471.7	-1.79971	QLQPFPQPQQPY	[1] Deamidated (NQ)|[3] Deamidated (NQ)	11.37
H6VLP7	Alpha-gliadin OS=Triticum aestivum GN=gli-2 PE=4 SV=1	2	736.855	1471.7	-1.70776	QLQPFPQPQQPY	[1] Deamidated (NQ)|[3] Deamidated (NQ)	11.74
H6VLP7	Alpha-gliadin OS=Triticum aestivum GN=gli-2 PE=4 SV=1	2	690.836	1379.66	0.185992	ALQTLPAMCNVY		11.98
H6VLP7	Alpha-gliadin OS=Triticum aestivum GN=gli-2 PE=4 SV=1	2	354.673	707.331	0.0424726	CTIAPF		15.28
H6VLP7	Alpha-gliadin OS=Triticum aestivum GN=gli-2 PE=4 SV=1	2	352.174	702.334	-0.118414	SQPQPF		17.74
H6VLP7	Alpha-gliadin OS=Triticum aestivum GN=gli-2 PE=4 SV=1	3	1222.26	3663.76	1.23638	VQQQQFPGQQQPFPPQQPYPQPQPFPSQQPY		19.38
H6VLP7	Alpha-gliadin OS=Triticum aestivum GN=gli-2 PE=4 SV=1	2	790.853	1579.69	0.233692	QQPQQQYPSGQGSF	[6] Deamidated (NQ)	19.99
H6VLP7	Alpha-gliadin OS=Triticum aestivum GN=gli-2 PE=4 SV=1	2	606.773	1211.53	-0.0286478	QTLPAMCNVY	[6] Oxidation (M)	21.23
H6VLP7	Alpha-gliadin OS=Triticum aestivum GN=gli-2 PE=4 SV=1	3	542.939	1625.79	-0.0487954	RPQQPYPQPQPQY		24.13
H6VLP7	Alpha-gliadin OS=Triticum aestivum GN=gli-2 PE=4 SV=1	2	691.328	1380.64	0.074649	ALQTLPAMCNVY	[3] Deamidated (NQ)	26.5
H6VLP7	Alpha-gliadin OS=Triticum aestivum GN=gli-2 PE=4 SV=1	2	790.853	1579.69	0.233692	QQPQQQYPSGQGSF	[1] Deamidated (NQ)	27.94
H6VLP7	Alpha-gliadin OS=Triticum aestivum GN=gli-2 PE=4 SV=1	2	589.799	1177.58	-0.101969	IPPYCTIAPF		28.36
H6VLP7	Alpha-gliadin OS=Triticum aestivum GN=gli-2 PE=4 SV=1	2	598.775	1195.54	-0.211864	QTLPAMCNVY		33.63
H6VLP7	Alpha-gliadin OS=Triticum aestivum GN=gli-2 PE=4 SV=1	2	790.853	1579.69	0.233692	QQPQQQYPSGQGSF	[4] Deamidated (NQ)	51.7
H6VLP7	Alpha-gliadin OS=Triticum aestivum GN=gli-2 PE=4 SV=1	2	790.853	1579.69	0.233692	QQPQQQYPSGQGSF	[5] Deamidated (NQ)	52.27
H6VLP7	Alpha-gliadin OS=Triticum aestivum GN=gli-2 PE=4 SV=1	2	790.361	1578.71	0.317225	QQPQQQYPSGQGSF		56.27
H6VLP7	Alpha-gliadin OS=Triticum aestivum GN=gli-2 PE=4 SV=1	2	813.905	1625.8	0.255994	RPQQPYPQPQPQY		56.39
H6VLP7	Alpha-gliadin OS=Triticum aestivum GN=gli-2 PE=4 SV=1	2	790.853	1579.69	0.233692	QQPQQQYPSGQGSF	[2] Deamidated (NQ)	67.35
I0IT59	Alpha/beta-gliadin OS=Triticum aestivum PE=4 SV=1	2	739.833	1477.65	2.25615	FQPSQQNPQAQGF	[6] Deamidated (NQ)|[11] Deamidated (NQ)	5.07
I0IT59	Alpha/beta-gliadin OS=Triticum aestivum PE=4 SV=1	2	739.833	1477.65	2.25615	FQPSQQNPQAQGF	[7] Deamidated (NQ)|[9] Deamidated (NQ)	7.55
I0IT59	Alpha/beta-gliadin OS=Triticum aestivum PE=4 SV=1	2	739.338	1476.66	-0.802934	FQPSQQNPQAQGF	[2] Deamidated (NQ)	9.96
I0IT59	Alpha/beta-gliadin OS=Triticum aestivum PE=4 SV=1	3	624.966	1871.88	-0.052745	QQPNIAHASSQVSQQSY		10.51
I0IT59	Alpha/beta-gliadin OS=Triticum aestivum PE=4 SV=1	2	937.438	1872.86	0.228508	QQPNIAHASSQVSQQSY	[4] Deamidated (NQ)	11.1
I0IT59	Alpha/beta-gliadin OS=Triticum aestivum PE=4 SV=1	2	354.644	707.273	0.216241	CCQQL		11.35
I0IT59	Alpha/beta-gliadin OS=Triticum aestivum PE=4 SV=1	2	500.766	999.517	-6.66305	QQILQQQL	[5] Deamidated (NQ)|[6] Deamidated (NQ)	11.76
I0IT59	Alpha/beta-gliadin OS=Triticum aestivum PE=4 SV=1	2	690.836	1379.66	0.185992	ALQTLPAMCNVY		11.98
I0IT59	Alpha/beta-gliadin OS=Triticum aestivum PE=4 SV=1	2	448.175	894.336	-0.00271037	CCQQLW	[4] Deamidated (NQ)	12.94
I0IT59	Alpha/beta-gliadin OS=Triticum aestivum PE=4 SV=1	3	613.664	1837.97	0.591502	VQPQQLPQFEEIRNL		13.07
I0IT59	Alpha/beta-gliadin OS=Triticum aestivum PE=4 SV=1	3	490.27	1467.79	-0.0486238	QQQLIPCRDVVL		13.16
I0IT59	Alpha/beta-gliadin OS=Triticum aestivum PE=4 SV=1	2	372.218	742.422	-0.111933	QLLQQL	[1] Deamidated (NQ)	13.78
I0IT59	Alpha/beta-gliadin OS=Triticum aestivum PE=4 SV=1	2	739.833	1477.65	2.25615	FQPSQQNPQAQGF	[2] Deamidated (NQ)|[7] Deamidated (NQ)	14.18
I0IT59	Alpha/beta-gliadin OS=Triticum aestivum PE=4 SV=1	2	486.271	970.527	-0.0110519	IPCRDVVL		15.18
I0IT59	Alpha/beta-gliadin OS=Triticum aestivum PE=4 SV=1	2	486.271	970.527	-0.233677	IPCRDVVL		17.43
I0IT59	Alpha/beta-gliadin OS=Triticum aestivum PE=4 SV=1	2	596.767	1191.52	-5.75766	LQQLCCQQL	[2] Deamidated (NQ)|[3] Deamidated (NQ)	17.43
I0IT59	Alpha/beta-gliadin OS=Triticum aestivum PE=4 SV=1	2	920.484	1838.95	0.207682	VQPQQLPQFEEIRNL	[5] Deamidated (NQ)	17.53
I0IT59	Alpha/beta-gliadin OS=Triticum aestivum PE=4 SV=1	3	760.388	2278.14	0.473336	LQQQQQQQQQQQQQQQIL		17.72
I0IT59	Alpha/beta-gliadin OS=Triticum aestivum PE=4 SV=1	2	734.901	1467.79	0.11933	QQQLIPCRDVVL		18.36
I0IT59	Alpha/beta-gliadin OS=Triticum aestivum PE=4 SV=1	2	448.713	895.411	-0.171021	CSTTIAPF		19.71
I0IT59	Alpha/beta-gliadin OS=Triticum aestivum PE=4 SV=1	2	739.833	1477.65	2.25615	FQPSQQNPQAQGF	[5] Deamidated (NQ)|[11] Deamidated (NQ)	20.25
I0IT59	Alpha/beta-gliadin OS=Triticum aestivum PE=4 SV=1	2	976.044	1950.07	0.470563	QQILQQQLIPCRDVVL		20.42
I0IT59	Alpha/beta-gliadin OS=Triticum aestivum PE=4 SV=1	3	1055.18	3162.53	0.541496	LGQQQQQFPGQQQPFPPQQPYPQPQPF		20.69
I0IT59	Alpha/beta-gliadin OS=Triticum aestivum PE=4 SV=1	2	606.773	1211.53	-0.0286478	QTLPAMCNVY	[6] Oxidation (M)	21.23
I0IT59	Alpha/beta-gliadin OS=Triticum aestivum PE=4 SV=1	2	389.198	776.382	0.16185	VQQQQF		21.57
I0IT59	Alpha/beta-gliadin OS=Triticum aestivum PE=4 SV=1	3	1070.5	3208.46	0.441025	HQQQQQQQQQQQQQQQQQQPSSQVSY		24.85
I0IT59	Alpha/beta-gliadin OS=Triticum aestivum PE=4 SV=1	2	936.946	1871.88	0.33901	QQPNIAHASSQVSQQSY		25.48
I0IT59	Alpha/beta-gliadin OS=Triticum aestivum PE=4 SV=1	2	820.379	1638.74	0.486798	QQPQQQYPSGQGFF		25.49
I0IT59	Alpha/beta-gliadin OS=Triticum aestivum PE=4 SV=1	2	683.839	1365.66	0.0148327	IPPYCSTTIAPF		26.34
I0IT59	Alpha/beta-gliadin OS=Triticum aestivum PE=4 SV=1	2	691.328	1380.64	0.074649	ALQTLPAMCNVY	[3] Deamidated (NQ)	26.5
I0IT59	Alpha/beta-gliadin OS=Triticum aestivum PE=4 SV=1	2	632.284	1262.55	0.045527	QQLCCQQLW		30.33
I0IT59	Alpha/beta-gliadin OS=Triticum aestivum PE=4 SV=1	2	598.775	1195.54	-0.211864	QTLPAMCNVY		33.63
I0IT59	Alpha/beta-gliadin OS=Triticum aestivum PE=4 SV=1	3	722.693	2165.06	0.0108859	QQQQQQQQQQQQQQQIL		38.16
I0IT59	Alpha/beta-gliadin OS=Triticum aestivum PE=4 SV=1	2	371.727	741.439	0.129211	QLLQQL		39.53
I0IT59	Alpha/beta-gliadin OS=Triticum aestivum PE=4 SV=1	2	919.993	1837.97	1.20864	VQPQQLPQFEEIRNL		39.76
I0IT59	Alpha/beta-gliadin OS=Triticum aestivum PE=4 SV=1	2	738.847	1475.68	-0.0106229	FQPSQQNPQAQGF		39.99
I0IT59	Alpha/beta-gliadin OS=Triticum aestivum PE=4 SV=1	2	665.313	1328.61	0.0820173	QPSQQNPQAQGF		49.76
I0IT59	Alpha/beta-gliadin OS=Triticum aestivum PE=4 SV=1	2	739.339	1476.66	-0.244423	FQPSQQNPQAQGF	[5] Deamidated (NQ)	58.47
I0IT59	Alpha/beta-gliadin OS=Triticum aestivum PE=4 SV=1	2	738.847	1475.68	0.00100428	FQPSQQNPQAQGF		59.96
I0IT60	Alpha/beta-gliadin OS=Triticum aestivum PE=4 SV=1	3	1058.19	3171.53	0.615813	LGQQQQHFPGQQQPFPPQQPYPQPQPF		8.99
I0IT60	Alpha/beta-gliadin OS=Triticum aestivum PE=4 SV=1	3	624.966	1871.88	-0.052745	QQPNIAHASSQVSQQSY		10.51
I0IT60	Alpha/beta-gliadin OS=Triticum aestivum PE=4 SV=1	2	937.438	1872.86	0.228508	QQPNIAHASSQVSQQSY	[4] Deamidated (NQ)	11.1
I0IT60	Alpha/beta-gliadin OS=Triticum aestivum PE=4 SV=1	2	354.644	707.273	0.216241	CCQQL		11.35
I0IT60	Alpha/beta-gliadin OS=Triticum aestivum PE=4 SV=1	2	500.766	999.517	-6.66305	QQILQQQL	[5] Deamidated (NQ)|[6] Deamidated (NQ)	11.76
I0IT60	Alpha/beta-gliadin OS=Triticum aestivum PE=4 SV=1	2	690.836	1379.66	0.185992	ALQTLPAMCNVY		11.98
I0IT60	Alpha/beta-gliadin OS=Triticum aestivum PE=4 SV=1	2	448.175	894.336	-0.00271037	CCQQLW	[4] Deamidated (NQ)	12.94
I0IT60	Alpha/beta-gliadin OS=Triticum aestivum PE=4 SV=1	3	613.664	1837.97	0.591502	VQPQQLPQFEEIRNL		13.07
I0IT60	Alpha/beta-gliadin OS=Triticum aestivum PE=4 SV=1	3	490.27	1467.79	-0.0486238	QQQLIPCRDVVL		13.16
I0IT60	Alpha/beta-gliadin OS=Triticum aestivum PE=4 SV=1	2	372.218	742.422	-0.111933	QLLQQL	[1] Deamidated (NQ)	13.78
I0IT60	Alpha/beta-gliadin OS=Triticum aestivum PE=4 SV=1	2	486.271	970.527	-0.0110519	IPCRDVVL		15.18
I0IT60	Alpha/beta-gliadin OS=Triticum aestivum PE=4 SV=1	2	486.271	970.527	-0.233677	IPCRDVVL		17.43
I0IT60	Alpha/beta-gliadin OS=Triticum aestivum PE=4 SV=1	2	596.767	1191.52	-5.75766	LQQLCCQQL	[2] Deamidated (NQ)|[3] Deamidated (NQ)	17.43
I0IT60	Alpha/beta-gliadin OS=Triticum aestivum PE=4 SV=1	2	920.484	1838.95	0.207682	VQPQQLPQFEEIRNL	[5] Deamidated (NQ)	17.53
I0IT60	Alpha/beta-gliadin OS=Triticum aestivum PE=4 SV=1	2	734.901	1467.79	0.11933	QQQLIPCRDVVL		18.36
I0IT60	Alpha/beta-gliadin OS=Triticum aestivum PE=4 SV=1	2	448.713	895.411	-0.171021	CSTTIAPF		19.71
I0IT60	Alpha/beta-gliadin OS=Triticum aestivum PE=4 SV=1	2	790.853	1579.69	0.233692	QQPQQQYPSGQGSF	[6] Deamidated (NQ)	19.99
I0IT60	Alpha/beta-gliadin OS=Triticum aestivum PE=4 SV=1	2	976.044	1950.07	0.470563	QQILQQQLIPCRDVVL		20.42
I0IT60	Alpha/beta-gliadin OS=Triticum aestivum PE=4 SV=1	2	606.773	1211.53	-0.0286478	QTLPAMCNVY	[6] Oxidation (M)	21.23
I0IT60	Alpha/beta-gliadin OS=Triticum aestivum PE=4 SV=1	2	389.198	776.382	0.16185	VQQQQF		21.57
I0IT60	Alpha/beta-gliadin OS=Triticum aestivum PE=4 SV=1	2	936.946	1871.88	0.33901	QQPNIAHASSQVSQQSY		25.48
I0IT60	Alpha/beta-gliadin OS=Triticum aestivum PE=4 SV=1	2	683.839	1365.66	0.0148327	IPPYCSTTIAPF		26.34
I0IT60	Alpha/beta-gliadin OS=Triticum aestivum PE=4 SV=1	2	691.328	1380.64	0.074649	ALQTLPAMCNVY	[3] Deamidated (NQ)	26.5
I0IT60	Alpha/beta-gliadin OS=Triticum aestivum PE=4 SV=1	2	790.853	1579.69	0.233692	QQPQQQYPSGQGSF	[1] Deamidated (NQ)	27.94
I0IT60	Alpha/beta-gliadin OS=Triticum aestivum PE=4 SV=1	2	632.284	1262.55	0.045527	QQLCCQQLW		30.33
I0IT60	Alpha/beta-gliadin OS=Triticum aestivum PE=4 SV=1	2	763.39	1524.76	0.01324	QQQQQQQQQQIL		32.57
I0IT60	Alpha/beta-gliadin OS=Triticum aestivum PE=4 SV=1	2	598.775	1195.54	-0.211864	QTLPAMCNVY		33.63
I0IT60	Alpha/beta-gliadin OS=Triticum aestivum PE=4 SV=1	3	964.11	2889.31	0.441828	QQPQQQYPSGQGSFQPSQQNPQAQGF		36.3
I0IT60	Alpha/beta-gliadin OS=Triticum aestivum PE=4 SV=1	2	371.727	741.439	0.129211	QLLQQL		39.53
I0IT60	Alpha/beta-gliadin OS=Triticum aestivum PE=4 SV=1	2	919.993	1837.97	1.20864	VQPQQLPQFEEIRNL		39.76
I0IT60	Alpha/beta-gliadin OS=Triticum aestivum PE=4 SV=1	2	1004.53	2007.05	0.496629	QQQQQQQQQQILQQIL		46.53
I0IT60	Alpha/beta-gliadin OS=Triticum aestivum PE=4 SV=1	2	665.313	1328.61	0.0820173	QPSQQNPQAQGF		49.76
I0IT60	Alpha/beta-gliadin OS=Triticum aestivum PE=4 SV=1	2	790.853	1579.69	0.233692	QQPQQQYPSGQGSF	[4] Deamidated (NQ)	51.7
I0IT60	Alpha/beta-gliadin OS=Triticum aestivum PE=4 SV=1	2	790.853	1579.69	0.233692	QQPQQQYPSGQGSF	[5] Deamidated (NQ)	52.27
I0IT60	Alpha/beta-gliadin OS=Triticum aestivum PE=4 SV=1	2	790.361	1578.71	0.317225	QQPQQQYPSGQGSF		56.27
I0IT60	Alpha/beta-gliadin OS=Triticum aestivum PE=4 SV=1	2	790.853	1579.69	0.233692	QQPQQQYPSGQGSF	[2] Deamidated (NQ)	67.35
I0IT60	Alpha/beta-gliadin OS=Triticum aestivum PE=4 SV=1	2	763.39	1524.76	0.000699244	QQQQQQQQQQIL		74.82
J7HT14	Alpha-gliadin OS=Triticum aestivum GN=Gli-SB-4 PE=4 SV=1	3	1232.6	3694.76	1.48527	VQQQQFPGQQQQFPPQQPYPQPQPFPSQQPY		6.32
J7HT14	Alpha-gliadin OS=Triticum aestivum GN=Gli-SB-4 PE=4 SV=1	3	1232.6	3694.76	1.2432	VQQQQFPGQQQQFPPQQPYPQPQPFPSQQPY		7.01
J7HT14	Alpha-gliadin OS=Triticum aestivum GN=Gli-SB-4 PE=4 SV=1	2	489.26	976.505	-0.060088	CTIAPVGIF		10.25
J7HT14	Alpha-gliadin OS=Triticum aestivum GN=Gli-SB-4 PE=4 SV=1	2	354.644	707.273	0.216241	CCQQL		11.35
J7HT14	Alpha-gliadin OS=Triticum aestivum GN=Gli-SB-4 PE=4 SV=1	2	500.766	999.517	-6.66305	QQILQQQL	[5] Deamidated (NQ)|[6] Deamidated (NQ)	11.76
J7HT14	Alpha-gliadin OS=Triticum aestivum GN=Gli-SB-4 PE=4 SV=1	2	448.175	894.336	-0.00271037	CCQQLW	[4] Deamidated (NQ)	12.94
J7HT14	Alpha-gliadin OS=Triticum aestivum GN=Gli-SB-4 PE=4 SV=1	3	490.27	1467.79	-0.0486238	QQQLIPCRDVVL		13.16
J7HT14	Alpha-gliadin OS=Triticum aestivum GN=Gli-SB-4 PE=4 SV=1	3	968.483	2902.43	0.156181	SQPQQPISQQQQQQQQQQQQQQIL		14.21
J7HT14	Alpha-gliadin OS=Triticum aestivum GN=Gli-SB-4 PE=4 SV=1	2	486.271	970.527	-0.0110519	IPCRDVVL		15.18
J7HT14	Alpha-gliadin OS=Triticum aestivum GN=Gli-SB-4 PE=4 SV=1	2	364.719	727.423	0.113806	QLVQQL		16.68
J7HT14	Alpha-gliadin OS=Triticum aestivum GN=Gli-SB-4 PE=4 SV=1	2	364.719	727.423	0.0348623	QLVQQL		17.36
J7HT14	Alpha-gliadin OS=Triticum aestivum GN=Gli-SB-4 PE=4 SV=1	2	486.271	970.527	-0.233677	IPCRDVVL		17.43
J7HT14	Alpha-gliadin OS=Triticum aestivum GN=Gli-SB-4 PE=4 SV=1	2	724.385	1446.76	-1.3788	IPPYCTIAPVGIF		18.28
J7HT14	Alpha-gliadin OS=Triticum aestivum GN=Gli-SB-4 PE=4 SV=1	2	734.901	1467.79	0.11933	QQQLIPCRDVVL		18.36
J7HT14	Alpha-gliadin OS=Triticum aestivum GN=Gli-SB-4 PE=4 SV=1	2	785.35	1568.69	-0.0485181	QQSQQQYPSGQGSF		18.88
J7HT14	Alpha-gliadin OS=Triticum aestivum GN=Gli-SB-4 PE=4 SV=1	2	976.044	1950.07	0.470563	QQILQQQLIPCRDVVL		20.42
J7HT14	Alpha-gliadin OS=Triticum aestivum GN=Gli-SB-4 PE=4 SV=1	3	573.964	1718.87	-0.283778	IPPYCTIAPVGIFGTN		22.72
J7HT14	Alpha-gliadin OS=Triticum aestivum GN=Gli-SB-4 PE=4 SV=1	2	808.895	1615.77	0.180376	RPQQSYPQPQPQY		26.13
J7HT14	Alpha-gliadin OS=Triticum aestivum GN=Gli-SB-4 PE=4 SV=1	2	691.328	1380.64	0.074649	ALETLPAMCNVY		26.5
J7HT14	Alpha-gliadin OS=Triticum aestivum GN=Gli-SB-4 PE=4 SV=1	2	724.386	1446.76	0.216074	IPPYCTIAPVGIF		27.78
J7HT14	Alpha-gliadin OS=Triticum aestivum GN=Gli-SB-4 PE=4 SV=1	2	625.317	1248.62	1.08601	CTIAPVGIFGTN		34.62
J7HT14	Alpha-gliadin OS=Triticum aestivum GN=Gli-SB-4 PE=4 SV=1	2	696.355	1390.7	-0.0149347	QQHSIAHGSSQVL		43.34
J7HT14	Alpha-gliadin OS=Triticum aestivum GN=Gli-SB-4 PE=4 SV=1	2	808.895	1615.77	0.357494	RPQQSYPQPQPQY		45.06
J7HT14	Alpha-gliadin OS=Triticum aestivum GN=Gli-SB-4 PE=4 SV=1	2	860.443	1718.87	0.538875	IPPYCTIAPVGIFGTN		62.18
J7I026	Alpha-gliadin OS=Triticum aestivum GN=Gli-1 PE=4 SV=1	2	379.677	757.34	0.208225	FGTNYR	[4] Deamidated (NQ)	5.17
J7I026	Alpha-gliadin OS=Triticum aestivum GN=Gli-1 PE=4 SV=1	3	1032.54	3094.61	0.553895	LQLQPFPQPQLPYPQPHLPYPQPQPF		6.95
J7I026	Alpha-gliadin OS=Triticum aestivum GN=Gli-1 PE=4 SV=1	2	354.644	707.273	0.216241	CCQQL		11.35
J7I026	Alpha-gliadin OS=Triticum aestivum GN=Gli-1 PE=4 SV=1	2	500.766	999.517	-6.66305	QQILQQQL	[5] Deamidated (NQ)|[6] Deamidated (NQ)	11.76
J7I026	Alpha-gliadin OS=Triticum aestivum GN=Gli-1 PE=4 SV=1	2	931.474	1860.93	0.419759	QLQNPSQQQPQEQVPL		12.39
J7I026	Alpha-gliadin OS=Triticum aestivum GN=Gli-1 PE=4 SV=1	2	448.175	894.336	-0.00271037	CCQQLW	[4] Deamidated (NQ)	12.94
J7I026	Alpha-gliadin OS=Triticum aestivum GN=Gli-1 PE=4 SV=1	3	490.27	1467.79	-0.0486238	QQQLIPCRDVVL		13.16
J7I026	Alpha-gliadin OS=Triticum aestivum GN=Gli-1 PE=4 SV=1	3	925.798	2774.37	0.517695	SQPQQPISQQQQQQQQQQQQQIL		14.81
J7I026	Alpha-gliadin OS=Triticum aestivum GN=Gli-1 PE=4 SV=1	2	486.271	970.527	-0.0110519	IPCRDVVL		15.18
J7I026	Alpha-gliadin OS=Triticum aestivum GN=Gli-1 PE=4 SV=1	2	364.719	727.423	0.113806	QLVQQL		16.68
J7I026	Alpha-gliadin OS=Triticum aestivum GN=Gli-1 PE=4 SV=1	2	364.719	727.423	0.0348623	QLVQQL		17.36
J7I026	Alpha-gliadin OS=Triticum aestivum GN=Gli-1 PE=4 SV=1	2	486.271	970.527	-0.233677	IPCRDVVL		17.43
J7I026	Alpha-gliadin OS=Triticum aestivum GN=Gli-1 PE=4 SV=1	2	734.901	1467.79	0.11933	QQQLIPCRDVVL		18.36
J7I026	Alpha-gliadin OS=Triticum aestivum GN=Gli-1 PE=4 SV=1	2	667.844	1333.67	0.0900981	IPPYCTIAPVGF		19.52
J7I026	Alpha-gliadin OS=Triticum aestivum GN=Gli-1 PE=4 SV=1	2	810.903	1619.79	0.461138	QNPSQQQPQEQVPL		19.66
J7I026	Alpha-gliadin OS=Triticum aestivum GN=Gli-1 PE=4 SV=1	2	790.853	1579.69	0.233692	QQPQQQYPSGQGSF	[6] Deamidated (NQ)	19.99
J7I026	Alpha-gliadin OS=Triticum aestivum GN=Gli-1 PE=4 SV=1	2	976.044	1950.07	0.470563	QQILQQQLIPCRDVVL		20.42
J7I026	Alpha-gliadin OS=Triticum aestivum GN=Gli-1 PE=4 SV=1	2	432.718	863.421	-0.0319332	CTIAPVGF		20.42
J7I026	Alpha-gliadin OS=Triticum aestivum GN=Gli-1 PE=4 SV=1	3	542.939	1625.79	-0.0487954	RPQQPYPQPQPQY		24.13
J7I026	Alpha-gliadin OS=Triticum aestivum GN=Gli-1 PE=4 SV=1	2	691.328	1380.64	0.074649	ALETLPAMCNVY		26.5
J7I026	Alpha-gliadin OS=Triticum aestivum GN=Gli-1 PE=4 SV=1	2	790.853	1579.69	0.233692	QQPQQQYPSGQGSF	[1] Deamidated (NQ)	27.94
J7I026	Alpha-gliadin OS=Triticum aestivum GN=Gli-1 PE=4 SV=1	2	790.853	1579.69	0.233692	QQPQQQYPSGQGSF	[4] Deamidated (NQ)	51.7
J7I026	Alpha-gliadin OS=Triticum aestivum GN=Gli-1 PE=4 SV=1	2	790.853	1579.69	0.233692	QQPQQQYPSGQGSF	[5] Deamidated (NQ)	52.27
J7I026	Alpha-gliadin OS=Triticum aestivum GN=Gli-1 PE=4 SV=1	2	790.361	1578.71	0.317225	QQPQQQYPSGQGSF		56.27
J7I026	Alpha-gliadin OS=Triticum aestivum GN=Gli-1 PE=4 SV=1	2	813.905	1625.8	0.255994	RPQQPYPQPQPQY		56.39
J7I026	Alpha-gliadin OS=Triticum aestivum GN=Gli-1 PE=4 SV=1	2	790.853	1579.69	0.233692	QQPQQQYPSGQGSF	[2] Deamidated (NQ)	67.35
M4M8L5	High-molecular-weight glutenin subunit Bx17 OS=Triticum aestivum GN=HMWBx17 PE=4 SV=1	2	481.72	961.425	0.0222275	QPGQGQQGY		6.35
M4M8L5	High-molecular-weight glutenin subunit Bx17 OS=Triticum aestivum GN=HMWBx17 PE=4 SV=1	3	1205.22	3612.64	0.267569	QRPGQGQPGYYPTSPQQPGQEQQSGQAQQSGQW		7.09
M4M8L5	High-molecular-weight glutenin subunit Bx17 OS=Triticum aestivum GN=HMWBx17 PE=4 SV=1	3	850.718	2549.13	0.357	YPTSPQQSGQGQQPGHEQQPGQW		7.83
M4M8L5	High-molecular-weight glutenin subunit Bx17 OS=Triticum aestivum GN=HMWBx17 PE=4 SV=1	2	608.796	1215.58	0.909908	YPTSPQQPGQL	[6] Deamidated (NQ)	8.33
M4M8L5	High-molecular-weight glutenin subunit Bx17 OS=Triticum aestivum GN=HMWBx17 PE=4 SV=1	2	813.363	1624.71	0.383553	YPTSPQQSGQGQQGY		8.83
M4M8L5	High-molecular-weight glutenin subunit Bx17 OS=Triticum aestivum GN=HMWBx17 PE=4 SV=1	2	855.4	1708.79	0.490742	YPTSLWQPGQGQQGY		12.04
M4M8L5	High-molecular-weight glutenin subunit Bx17 OS=Triticum aestivum GN=HMWBx17 PE=4 SV=1	2	608.796	1215.58	0.909908	YPTSPQQPGQL	[10] Deamidated (NQ)	12.91
M4M8L5	High-molecular-weight glutenin subunit Bx17 OS=Triticum aestivum GN=HMWBx17 PE=4 SV=1	2	608.304	1214.59	0.365862	YPTSPQQPGQL		13.58
M4M8L5	High-molecular-weight glutenin subunit Bx17 OS=Triticum aestivum GN=HMWBx17 PE=4 SV=1	2	813.855	1625.69	-0.737984	YPTSPQQSGQGQQGY	[10] Deamidated (NQ)	14.33
M4M8L5	High-molecular-weight glutenin subunit Bx17 OS=Triticum aestivum GN=HMWBx17 PE=4 SV=1	3	1268.25	3801.73	0.891947	QQPGQGQQPGQGQQSGQGQQGQQPGQGQRPGQGQQGY		17.35
M4M8L5	High-molecular-weight glutenin subunit Bx17 OS=Triticum aestivum GN=HMWBx17 PE=4 SV=1	3	1089.49	3265.44	0.39567	LQPGQGQQGYYPTSSQQSGQGHQSGQGQQGY		18.05
M4M8L5	High-molecular-weight glutenin subunit Bx17 OS=Triticum aestivum GN=HMWBx17 PE=4 SV=1	2	625.798	1249.58	-0.140735	YPSETTPSQQL		18.49
M4M8L5	High-molecular-weight glutenin subunit Bx17 OS=Triticum aestivum GN=HMWBx17 PE=4 SV=1	2	764.873	1527.73	0.235801	YPTSPQQPGQGQQL		18.67
M4M8L5	High-molecular-weight glutenin subunit Bx17 OS=Triticum aestivum GN=HMWBx17 PE=4 SV=1	2	759.863	1517.71	0.197665	YPTSPQQSGQGQQL		18.87
M4M8L5	High-molecular-weight glutenin subunit Bx17 OS=Triticum aestivum GN=HMWBx17 PE=4 SV=1	3	745.014	2232.02	0.173703	YPISPQQSGQGQQPGQGQQGY		19.33
M4M8L5	High-molecular-weight glutenin subunit Bx17 OS=Triticum aestivum GN=HMWBx17 PE=4 SV=1	2	859.94	1717.87	-0.919623	QLVYYPTSPQQPGQL		21.51
M4M8L5	High-molecular-weight glutenin subunit Bx17 OS=Triticum aestivum GN=HMWBx17 PE=4 SV=1	3	727.326	2178.96	0.187579	YPTSPQQSGQGQQPGQGQSGY		21.59
M4M8L5	High-molecular-weight glutenin subunit Bx17 OS=Triticum aestivum GN=HMWBx17 PE=4 SV=1	3	966.761	2897.26	0.434436	GQGQPGYYPTSPQQSGQGQQSGQGQQGY		24.1
M4M8L5	High-molecular-weight glutenin subunit Bx17 OS=Triticum aestivum GN=HMWBx17 PE=4 SV=1	3	1078.16	3231.47	0.698469	QQPAQGQQPAQGQQSAQEQQPGQAQQSGQW		37.27
M4M8L5	High-molecular-weight glutenin subunit Bx17 OS=Triticum aestivum GN=HMWBx17 PE=4 SV=1	2	1090.49	2178.96	0.11263	YPTSPQQSGQGQQPGQGQSGY		37.87
M4M8L5	High-molecular-weight glutenin subunit Bx17 OS=Triticum aestivum GN=HMWBx17 PE=4 SV=1	2	538.754	1075.49	-0.117558	LQPGQGQQGY	[5] Deamidated (NQ)	39.83
M4M8L5	High-molecular-weight glutenin subunit Bx17 OS=Triticum aestivum GN=HMWBx17 PE=4 SV=1	2	574.76	1147.5	0.103336	WQPGQGQQGY		40.28
M4M8L5	High-molecular-weight glutenin subunit Bx17 OS=Triticum aestivum GN=HMWBx17 PE=4 SV=1	2	739.371	1476.73	2.20387	VYYPTSPQQPGQL		40.74
M4M8L5	High-molecular-weight glutenin subunit Bx17 OS=Triticum aestivum GN=HMWBx17 PE=4 SV=1	2	1057.47	2112.92	0.692134	QCEHELEACQQVVDQQL		42.79
M4M8L5	High-molecular-weight glutenin subunit Bx17 OS=Triticum aestivum GN=HMWBx17 PE=4 SV=1	2	759.863	1517.71	0.172235	YPTSPQQSGQGQQL		45.04
M4M8L5	High-molecular-weight glutenin subunit Bx17 OS=Triticum aestivum GN=HMWBx17 PE=4 SV=1	2	608.304	1214.59	-0.111825	YPTSPQQPGQL		50.28
M4M8L5	High-molecular-weight glutenin subunit Bx17 OS=Triticum aestivum GN=HMWBx17 PE=4 SV=1	2	764.873	1527.73	0.157168	YPTSPQQPGQGQQL		52.34
M4M8L5	High-molecular-weight glutenin subunit Bx17 OS=Triticum aestivum GN=HMWBx17 PE=4 SV=1	2	538.262	1074.51	-0.365085	LQPGQGQQGY		65
M4M8L5	High-molecular-weight glutenin subunit Bx17 OS=Triticum aestivum GN=HMWBx17 PE=4 SV=1	2	813.363	1624.71	0.121491	YPTSPQQSGQGQQGY		69.42
P16315	Glutenin, low molecular weight subunit PTDUCD1 OS=Triticum aestivum PE=2 SV=1	2	910.998	1819.98	-6.7696	QQVLQQQIPIVQPSVL	[1] Deamidated (NQ)|[2] Deamidated (NQ)|[5] Deamidated (NQ)	5.71
P16315	Glutenin, low molecular weight subunit PTDUCD1 OS=Triticum aestivum PE=2 SV=1	3	606.688	1817.04	-0.20121	QQVLQQQIPIVQPSVL		6.84
P16315	Glutenin, low molecular weight subunit PTDUCD1 OS=Triticum aestivum PE=2 SV=1	2	910.998	1819.98	-6.7696	QQVLQQQIPIVQPSVL	[5] Deamidated (NQ)|[6] Deamidated (NQ)|[7] Deamidated (NQ)	7.97
P16315	Glutenin, low molecular weight subunit PTDUCD1 OS=Triticum aestivum PE=2 SV=1	2	909.528	1817.04	0.329524	QQVLQQQIPIVQPSVL		8.16
P16315	Glutenin, low molecular weight subunit PTDUCD1 OS=Triticum aestivum PE=2 SV=1	2	435.228	868.44	0.181478	QQPQQQL		11.29
P16315	Glutenin, low molecular weight subunit PTDUCD1 OS=Triticum aestivum PE=2 SV=1	2	382.692	763.369	0.308313	NPCKVF		11.4
P16315	Glutenin, low molecular weight subunit PTDUCD1 OS=Triticum aestivum PE=2 SV=1	2	432.231	862.447	-0.0820153	EVMTSIAL		14.71
P16315	Glutenin, low molecular weight subunit PTDUCD1 OS=Triticum aestivum PE=2 SV=1	2	411.193	820.372	0.1204	SQQQPSF		14.87
P16315	Glutenin, low molecular weight subunit PTDUCD1 OS=Triticum aestivum PE=2 SV=1	2	494.735	987.455	-0.111088	YSSTTSVPF		15.34
P16315	Glutenin, low molecular weight subunit PTDUCD1 OS=Triticum aestivum PE=2 SV=1	2	440.228	878.442	0.00237881	EVMTSIAL	[3] Oxidation (M)	15.7
P16315	Glutenin, low molecular weight subunit PTDUCD1 OS=Triticum aestivum PE=2 SV=1	2	435.227	868.44	0.0444904	QQPQQQL		19.23
P16315	Glutenin, low molecular weight subunit PTDUCD1 OS=Triticum aestivum PE=2 SV=1	2	645.838	1289.66	-0.315828	SIILQEQQQGF		19.93
P16315	Glutenin, low molecular weight subunit PTDUCD1 OS=Triticum aestivum PE=2 SV=1	2	567.292	1132.57	-0.160176	QQLNPCKVF		24.28
P16315	Glutenin, low molecular weight subunit PTDUCD1 OS=Triticum aestivum PE=2 SV=1	2	806.41	1610.81	0.477843	SQQQQPVLPQQSPF		25.57
P16315	Glutenin, low molecular weight subunit PTDUCD1 OS=Triticum aestivum PE=2 SV=1	2	648.339	1294.66	-0.283809	VQAQQQQPQQL		28.74
P16315	Glutenin, low molecular weight subunit PTDUCD1 OS=Triticum aestivum PE=2 SV=1	2	413.203	824.392	-0.00209818	SSTTSVPF		30.38
P16315	Glutenin, low molecular weight subunit PTDUCD1 OS=Triticum aestivum PE=2 SV=1	2	646.33	1290.65	0.000228169	SIILQEQQQGF	[8] Deamidated (NQ)	35.87
P16315	Glutenin, low molecular weight subunit PTDUCD1 OS=Triticum aestivum PE=2 SV=1	2	744.39	1486.76	0.61102	RTLPTMCSVNVPL		45.37
P16315	Glutenin, low molecular weight subunit PTDUCD1 OS=Triticum aestivum PE=2 SV=1	2	646.33	1290.65	0.526965	SIILQEQQQGF	[7] Deamidated (NQ)	56.77
P16315	Glutenin, low molecular weight subunit PTDUCD1 OS=Triticum aestivum PE=2 SV=1	2	646.33	1290.65	0.000228169	SIILQEQQQGF	[9] Deamidated (NQ)	62.02
P16315	Glutenin, low molecular weight subunit PTDUCD1 OS=Triticum aestivum PE=2 SV=1	2	645.838	1289.66	-0.011536	SIILQEQQQGF		89.15
P93794	Low-molecular-weight glutenin storage protein OS=Triticum aestivum PE=2 SV=1	2	1014.48	2026.95	0.75284	SQQQQPPFSQQQQQPPF		5.56
P93794	Low-molecular-weight glutenin storage protein OS=Triticum aestivum PE=2 SV=1	3	633.971	1898.89	-0.138159	SQQQQPPFSQQQQPPF		5.9
P93794	Low-molecular-weight glutenin storage protein OS=Triticum aestivum PE=2 SV=1	2	424.224	846.434	0.168869	ETTTSVPL		6.79
P93794	Low-molecular-weight glutenin storage protein OS=Triticum aestivum PE=2 SV=1	3	868.072	2601.19	7.85642	TQQQQQQQQQQPFTQQQQPPF	[11] Deamidated (NQ)|[15] Deamidated (NQ)|[16] Deamidated (NQ)	7.28
P93794	Low-molecular-weight glutenin storage protein OS=Triticum aestivum PE=2 SV=1	2	505.756	1009.5	-0.330676	YETTTSVPL		8.34
P93794	Low-molecular-weight glutenin storage protein OS=Triticum aestivum PE=2 SV=1	2	787.439	1572.86	0.222538	SQQQQIPVIHPSVL		8.39
P93794	Low-molecular-weight glutenin storage protein OS=Triticum aestivum PE=2 SV=1	2	480.725	959.435	0.506999	SQQQQPPF	[3] Deamidated (NQ)	8.99
P93794	Low-molecular-weight glutenin storage protein OS=Triticum aestivum PE=2 SV=1	3	990.138	2967.39	0.572148	SQQQQPPFSQQQQPPFSQQQQQPPF		9.29
P93794	Low-molecular-weight glutenin storage protein OS=Triticum aestivum PE=2 SV=1	2	487.241	972.467	0.0177674	TQQQQPPF		9.38
P93794	Low-molecular-weight glutenin storage protein OS=Triticum aestivum PE=2 SV=1	2	487.24	972.466	-0.183391	TQQQQPPF		10.14
P93794	Low-molecular-weight glutenin storage protein OS=Triticum aestivum PE=2 SV=1	3	952.783	2855.33	0.363029	SQQQQPPYSQQQQPPFSQQQQPPF		10.52
P93794	Low-molecular-weight glutenin storage protein OS=Triticum aestivum PE=2 SV=1	2	480.233	958.451	-0.253154	SQQQQPPF		10.8
P93794	Low-molecular-weight glutenin storage protein OS=Triticum aestivum PE=2 SV=1	2	805.403	1608.79	0.527419	SQQPPISQQQQPPF		11.03
P93794	Low-molecular-weight glutenin storage protein OS=Triticum aestivum PE=2 SV=1	3	671.326	2010.96	0.435471	SQQQQQPPFAQQQQPPF		11.24
P93794	Low-molecular-weight glutenin storage protein OS=Triticum aestivum PE=2 SV=1	2	382.692	763.369	0.308313	NPCKVF		11.4
P93794	Low-molecular-weight glutenin storage protein OS=Triticum aestivum PE=2 SV=1	3	639.303	1914.89	0.994821	SQQQQPPYSQQQQPPF		11.82
P93794	Low-molecular-weight glutenin storage protein OS=Triticum aestivum PE=2 SV=1	3	905.096	2712.27	0.775735	SQQQQQPPFTQQQQQQQQQQPF		11.84
P93794	Low-molecular-weight glutenin storage protein OS=Triticum aestivum PE=2 SV=1	2	524.301	1046.59	-0.331899	LQPHQIAQL		12.78
P93794	Low-molecular-weight glutenin storage protein OS=Triticum aestivum PE=2 SV=1	2	527.767	1053.52	-0.311648	GQQPQQQQL		13.68
P93794	Low-molecular-weight glutenin storage protein OS=Triticum aestivum PE=2 SV=1	3	676.657	2026.95	-0.793226	SQQQQPPFSQQQQQPPF		15.45
P93794	Low-molecular-weight glutenin storage protein OS=Triticum aestivum PE=2 SV=1	2	544.262	1086.51	-0.0858448	SQQQQQPPF		15.6
P93794	Low-molecular-weight glutenin storage protein OS=Triticum aestivum PE=2 SV=1	2	467.759	933.503	-0.629951	QPHQIAQL		16.12
P93794	Low-molecular-weight glutenin storage protein OS=Triticum aestivum PE=2 SV=1	3	855.423	2563.25	0.133377	TQQQQPPFSQQPPISQQQQPPF		16.41
P93794	Low-molecular-weight glutenin storage protein OS=Triticum aestivum PE=2 SV=1	2	524.793	1047.57	-0.0263741	LQPHQIAQL	[5] Deamidated (NQ)	16.5
P93794	Low-molecular-weight glutenin storage protein OS=Triticum aestivum PE=2 SV=1	2	352.174	702.334	-0.118414	SQQPPF		17.74
P93794	Low-molecular-weight glutenin storage protein OS=Triticum aestivum PE=2 SV=1	2	973.954	1945.89	0.941905	SQQQQPQFSQQQQPPY		17.93
P93794	Low-molecular-weight glutenin storage protein OS=Triticum aestivum PE=2 SV=1	2	528.259	1054.5	-0.158912	GQQPQQQQL	[6] Deamidated (NQ)	18.05
P93794	Low-molecular-weight glutenin storage protein OS=Triticum aestivum PE=2 SV=1	2	480.233	958.451	-0.143139	SQQQQPPF		18.13
P93794	Low-molecular-weight glutenin storage protein OS=Triticum aestivum PE=2 SV=1	2	524.301	1046.59	-0.498621	LQPHQIAQL		19.01
P93794	Low-molecular-weight glutenin storage protein OS=Triticum aestivum PE=2 SV=1	2	950.453	1898.89	0.571445	SQQQQPPFSQQQQPPF		21.13
P93794	Low-molecular-weight glutenin storage protein OS=Triticum aestivum PE=2 SV=1	2	958.451	1914.89	0.697479	SQQQQPPYSQQQQPPF		21.67
P93794	Low-molecular-weight glutenin storage protein OS=Triticum aestivum PE=2 SV=1	2	567.292	1132.57	-0.160176	QQLNPCKVF		24.28
P93794	Low-molecular-weight glutenin storage protein OS=Triticum aestivum PE=2 SV=1	2	499.257	996.499	-0.0387391	QQQQPQQL		24.58
P93794	Low-molecular-weight glutenin storage protein OS=Triticum aestivum PE=2 SV=1	2	805.894	1609.77	0.210826	SQQPPISQQQQPPF	[9] Deamidated (NQ)	25.46
P93794	Low-molecular-weight glutenin storage protein OS=Triticum aestivum PE=2 SV=1	2	524.301	1046.59	-0.381934	LQPHQIAQL		27.09
P93794	Low-molecular-weight glutenin storage protein OS=Triticum aestivum PE=2 SV=1	2	524.793	1047.57	-0.0263741	LQPHQIAQL	[8] Deamidated (NQ)	29.51
P93794	Low-molecular-weight glutenin storage protein OS=Triticum aestivum PE=2 SV=1	2	528.259	1054.5	-0.158912	GQQPQQQQL	[2] Deamidated (NQ)	31.08
P93794	Low-molecular-weight glutenin storage protein OS=Triticum aestivum PE=2 SV=1	2	524.793	1047.57	-0.0263741	LQPHQIAQL	[2] Deamidated (NQ)	32.2
P93794	Low-molecular-weight glutenin storage protein OS=Triticum aestivum PE=2 SV=1	2	524.301	1046.59	-0.644253	LQPHQIAQL		32.79
P93794	Low-molecular-weight glutenin storage protein OS=Triticum aestivum PE=2 SV=1	2	1006.49	2010.96	0.587931	SQQQQQPPFAQQQQPPF		32.8
P93794	Low-molecular-weight glutenin storage protein OS=Triticum aestivum PE=2 SV=1	2	499.257	996.499	0.180124	QQQQPQQL		33.31
P93794	Low-molecular-weight glutenin storage protein OS=Triticum aestivum PE=2 SV=1	2	805.402	1608.79	0.237354	SQQPPISQQQQPPF		35.54
P93794	Low-molecular-weight glutenin storage protein OS=Triticum aestivum PE=2 SV=1	2	524.301	1046.59	0.0554612	LQPHQIAQL		39.92
P93794	Low-molecular-weight glutenin storage protein OS=Triticum aestivum PE=2 SV=1	2	527.767	1053.52	-0.393711	GQQPQQQQL		45.29
P93794	Low-molecular-weight glutenin storage protein OS=Triticum aestivum PE=2 SV=1	2	822.89	1643.77	0.558522	TQQQQQQQQQQPF		53.59
P93794	Low-molecular-weight glutenin storage protein OS=Triticum aestivum PE=2 SV=1	2	776.398	1550.78	0.310533	QQQLGQQPQQQQL		55.39
Q9M4L8	Alpha-gliadin OS=Triticum aestivum PE=4 SV=1	2	368.689	735.363	0.129292	CTIVPF		11.66
Q9M4L8	Alpha-gliadin OS=Triticum aestivum PE=4 SV=1	2	500.766	999.517	-6.66305	QQILQQQL	[5] Deamidated (NQ)|[6] Deamidated (NQ)	11.76
Q9M4L8	Alpha-gliadin OS=Triticum aestivum PE=4 SV=1	2	690.836	1379.66	0.185992	ALQTLPAMCNVY		11.98
Q9M4L8	Alpha-gliadin OS=Triticum aestivum PE=4 SV=1	2	372.218	742.422	-0.111933	QLLQEL		12.03
Q9M4L8	Alpha-gliadin OS=Triticum aestivum PE=4 SV=1	2	359.144	716.274	0.37549	CCQHL		12.15
Q9M4L8	Alpha-gliadin OS=Triticum aestivum PE=4 SV=1	2	603.815	1205.62	-0.0433042	IPPYCTIVPF		15.05
Q9M4L8	Alpha-gliadin OS=Triticum aestivum PE=4 SV=1	2	359.144	716.274	0.226678	CCQHL		16.95
Q9M4L8	Alpha-gliadin OS=Triticum aestivum PE=4 SV=1	2	728.386	1454.76	1.61932	QLQPFPQPQLPY		18.38
Q9M4L8	Alpha-gliadin OS=Triticum aestivum PE=4 SV=1	2	722.37	1442.73	0.0394128	QQQLIPCMDVVL		18.84
Q9M4L8	Alpha-gliadin OS=Triticum aestivum PE=4 SV=1	2	785.419	1568.82	-0.693209	LQLQPFPQPQLPY	[2] Deamidated (NQ)	20.24
Q9M4L8	Alpha-gliadin OS=Triticum aestivum PE=4 SV=1	2	452.184	902.353	-0.0157176	CCQHLW		20.76
Q9M4L8	Alpha-gliadin OS=Triticum aestivum PE=4 SV=1	2	606.773	1211.53	-0.0286478	QTLPAMCNVY	[6] Oxidation (M)	21.23
Q9M4L8	Alpha-gliadin OS=Triticum aestivum PE=4 SV=1	2	389.198	776.382	0.16185	VQQQQF		21.57
Q9M4L8	Alpha-gliadin OS=Triticum aestivum PE=4 SV=1	3	542.939	1625.79	-0.0487954	RPQQPYPQPQPQY		24.13
Q9M4L8	Alpha-gliadin OS=Triticum aestivum PE=4 SV=1	3	523.621	1567.84	-0.082706	LQLQPFPQPQLPY		24.36
Q9M4L8	Alpha-gliadin OS=Triticum aestivum PE=4 SV=1	2	691.328	1380.64	0.074649	ALQTLPAMCNVY	[3] Deamidated (NQ)	26.5
Q9M4L8	Alpha-gliadin OS=Triticum aestivum PE=4 SV=1	2	598.775	1195.54	-0.211864	QTLPAMCNVY		33.63
Q9M4L8	Alpha-gliadin OS=Triticum aestivum PE=4 SV=1	2	795.9	1589.78	0.44724	QQPLQQYPLGQGSF		51.1
Q9M4L8	Alpha-gliadin OS=Triticum aestivum PE=4 SV=1	2	813.905	1625.8	0.255994	RPQQPYPQPQPQY		56.39
Q9M4L8	Alpha-gliadin OS=Triticum aestivum PE=4 SV=1	2	562.772	1123.53	-0.118505	QQYPLGQGSF		61.17
Q9M4L8	Alpha-gliadin OS=Triticum aestivum PE=4 SV=1	2	784.927	1567.84	0.100558	LQLQPFPQPQLPY		63.71
R9XT57	LMW-GS OS=Triticum aestivum GN=glu-3 PE=4 SV=1	3	878.12	2631.34	-1.32273	GQQPQQQQIPQGIFLQSHQISQL	[6] Deamidated (NQ)	6.6
R9XT57	LMW-GS OS=Triticum aestivum GN=glu-3 PE=4 SV=1	2	389.687	777.359	0.13644	ARSQMW		7.61
R9XT57	LMW-GS OS=Triticum aestivum GN=glu-3 PE=4 SV=1	3	854.763	2561.27	0.201859	SQQQQPVLPQQPPFSQQQQPPF		8.54
R9XT57	LMW-GS OS=Triticum aestivum GN=glu-3 PE=4 SV=1	2	856.44	1710.87	4.5014	GQQPQQQQIPQGIFL	[2] Deamidated (NQ)|[3] Deamidated (NQ)	8.95
R9XT57	LMW-GS OS=Triticum aestivum GN=glu-3 PE=4 SV=1	2	480.725	959.435	0.506999	SQQQQPPF	[3] Deamidated (NQ)	8.99
R9XT57	LMW-GS OS=Triticum aestivum GN=glu-3 PE=4 SV=1	2	480.233	958.451	-0.253154	SQQQQPPF		10.8
R9XT57	LMW-GS OS=Triticum aestivum GN=glu-3 PE=4 SV=1	2	661.786	1321.56	-2.42612	GQCSFQQPQQL	[7] Deamidated (NQ)|[9] Deamidated (NQ)	12.32
R9XT57	LMW-GS OS=Triticum aestivum GN=glu-3 PE=4 SV=1	2	729.384	1456.75	-0.0643583	RTLPTMCGVNVPL		14.05
R9XT57	LMW-GS OS=Triticum aestivum GN=glu-3 PE=4 SV=1	2	972.55	1943.08	0.250389	SQQQQPVLPQQQPVIIL		14.37
R9XT57	LMW-GS OS=Triticum aestivum GN=glu-3 PE=4 SV=1	2	432.231	862.447	-0.0820153	EVMTSIAL		14.71
R9XT57	LMW-GS OS=Triticum aestivum GN=glu-3 PE=4 SV=1	2	440.228	878.442	0.00237881	EVMTSIAL	[3] Oxidation (M)	15.7
R9XT57	LMW-GS OS=Triticum aestivum GN=glu-3 PE=4 SV=1	2	811.42	1620.83	0.25349	SQQQQPVLPQQPPF		16.91
R9XT57	LMW-GS OS=Triticum aestivum GN=glu-3 PE=4 SV=1	2	480.233	958.451	-0.143139	SQQQQPPF		18.13
R9XT57	LMW-GS OS=Triticum aestivum GN=glu-3 PE=4 SV=1	2	645.838	1289.66	-0.315828	SIILQEQQQGF		19.93
R9XT57	LMW-GS OS=Triticum aestivum GN=glu-3 PE=4 SV=1	3	740.38	2218.12	0.0349544	QQPPFSQQQQPVLPQQPPF		20.25
R9XT57	LMW-GS OS=Triticum aestivum GN=glu-3 PE=4 SV=1	3	541.282	1620.83	-0.21248	SQQQQPVLPQQPPF		25.37
R9XT57	LMW-GS OS=Triticum aestivum GN=glu-3 PE=4 SV=1	2	646.33	1290.65	0.000228169	SIILQEQQQGF	[8] Deamidated (NQ)	35.87
R9XT57	LMW-GS OS=Triticum aestivum GN=glu-3 PE=4 SV=1	2	646.33	1290.65	0.526965	SIILQEQQQGF	[7] Deamidated (NQ)	56.77
R9XT57	LMW-GS OS=Triticum aestivum GN=glu-3 PE=4 SV=1	2	646.33	1290.65	0.000228169	SIILQEQQQGF	[9] Deamidated (NQ)	62.02
R9XT57	LMW-GS OS=Triticum aestivum GN=glu-3 PE=4 SV=1	2	645.838	1289.66	-0.011536	SIILQEQQQGF		89.15
R9XUE1	LMW-GS OS=Triticum aestivum GN=glu-3 PE=4 SV=1	2	725.419	1448.82	-0.173458	VQQQIPVVQPSIL	[9] Deamidated (NQ)	5.32
R9XUE1	LMW-GS OS=Triticum aestivum GN=glu-3 PE=4 SV=1	3	745.052	2232.13	0.060711	QQQPPFSQQQPILPQQPPF		5.46
R9XUE1	LMW-GS OS=Triticum aestivum GN=glu-3 PE=4 SV=1	2	725.419	1448.82	-0.451029	VQQQIPVVQPSIL	[9] Deamidated (NQ)	6.06
R9XUE1	LMW-GS OS=Triticum aestivum GN=glu-3 PE=4 SV=1	2	372.687	743.36	0.23042	QQQPPF		7.3
R9XUE1	LMW-GS OS=Triticum aestivum GN=glu-3 PE=4 SV=1	2	726.894	1451.77	-1.48721	VQQQIPVVQPSIL	[2] Deamidated (NQ)|[3] Deamidated (NQ)|[4] Deamidated (NQ)|[9] Deamidated (NQ)	7.56
R9XUE1	LMW-GS OS=Triticum aestivum GN=glu-3 PE=4 SV=1	2	592.291	1182.57	1.09328	ERPWQQQPL	[5] Deamidated (NQ)|[6] Deamidated (NQ)	7.6
R9XUE1	LMW-GS OS=Triticum aestivum GN=glu-3 PE=4 SV=1	3	434.219	1299.64	8.96493	LPQQTFPQQPL	[3] Deamidated (NQ)|[4] Deamidated (NQ)|[8] Deamidated (NQ)|[9] Deamidated (NQ)	7.74
R9XUE1	LMW-GS OS=Triticum aestivum GN=glu-3 PE=4 SV=1	2	829.893	1657.77	-5.26578	LQQQCSPVAMPQRL	[3] Deamidated (NQ)|[4] Deamidated (NQ)|[12] Deamidated (NQ)	7.8
R9XUE1	LMW-GS OS=Triticum aestivum GN=glu-3 PE=4 SV=1	2	416.203	830.392	0.0403909	SQQQPPF		7.81
R9XUE1	LMW-GS OS=Triticum aestivum GN=glu-3 PE=4 SV=1	2	463.261	924.507	0.0175673	VLPQQPPF		8.42
R9XUE1	LMW-GS OS=Triticum aestivum GN=glu-3 PE=4 SV=1	3	927.44	2779.3	1.2076	GQCVSQPQQQSQQQLGQQPQQQQL	[14] Deamidated (NQ)	8.55
R9XUE1	LMW-GS OS=Triticum aestivum GN=glu-3 PE=4 SV=1	3	927.44	2779.3	1.2076	GQCVSQPQQQSQQQLGQQPQQQQL	[22] Deamidated (NQ)	9.3
R9XUE1	LMW-GS OS=Triticum aestivum GN=glu-3 PE=4 SV=1	3	927.44	2779.3	1.2076	GQCVSQPQQQSQQQLGQQPQQQQL	[10] Deamidated (NQ)	9.76
R9XUE1	LMW-GS OS=Triticum aestivum GN=glu-3 PE=4 SV=1	3	740.719	2219.13	0.243165	SQQQPILPQQPPFSQQQQL		10.22
R9XUE1	LMW-GS OS=Triticum aestivum GN=glu-3 PE=4 SV=1	3	581.941	1742.8	-0.0518679	GQCVSQPQQQSQQQL		10.7
R9XUE1	LMW-GS OS=Triticum aestivum GN=glu-3 PE=4 SV=1	2	947.977	1893.94	2.24661	QQQPLLPQQTFPQQPL	[1] Deamidated (NQ)|[2] Deamidated (NQ)|[3] Deamidated (NQ)|[14] Deamidated (NQ)	10.73
R9XUE1	LMW-GS OS=Triticum aestivum GN=glu-3 PE=4 SV=1	2	724.927	1447.84	0.0977536	VQQQIPVVQPSIL		10.85
R9XUE1	LMW-GS OS=Triticum aestivum GN=glu-3 PE=4 SV=1	3	982.502	2944.48	0.0624595	QQQPPFSQQQPILPQQPPFSQQQQL		11.38
R9XUE1	LMW-GS OS=Triticum aestivum GN=glu-3 PE=4 SV=1	2	382.692	763.369	0.308313	NPCKVF		11.4
R9XUE1	LMW-GS OS=Triticum aestivum GN=glu-3 PE=4 SV=1	3	483.621	1447.84	-0.0983648	VQQQIPVVQPSIL		12.21
R9XUE1	LMW-GS OS=Triticum aestivum GN=glu-3 PE=4 SV=1	2	509.243	1016.47	-0.258665	SQQQPPFW		12.67
R9XUE1	LMW-GS OS=Triticum aestivum GN=glu-3 PE=4 SV=1	2	524.301	1046.59	-0.331899	LQPHQIAQL		12.78
R9XUE1	LMW-GS OS=Triticum aestivum GN=glu-3 PE=4 SV=1	2	527.767	1053.52	-0.311648	GQQPQQQQL		13.68
R9XUE1	LMW-GS OS=Triticum aestivum GN=glu-3 PE=4 SV=1	2	366.188	730.361	0.223801	SQQQQL		13.69
R9XUE1	LMW-GS OS=Triticum aestivum GN=glu-3 PE=4 SV=1	2	432.231	862.447	-0.0820153	EVMTSIAL		14.71
R9XUE1	LMW-GS OS=Triticum aestivum GN=glu-3 PE=4 SV=1	2	440.228	878.442	0.00237881	EVMTSIAL	[3] Oxidation (M)	15.7
R9XUE1	LMW-GS OS=Triticum aestivum GN=glu-3 PE=4 SV=1	2	467.759	933.503	-0.629951	QPHQIAQL		16.12
R9XUE1	LMW-GS OS=Triticum aestivum GN=glu-3 PE=4 SV=1	2	524.793	1047.57	-0.0263741	LQPHQIAQL	[5] Deamidated (NQ)	16.5
R9XUE1	LMW-GS OS=Triticum aestivum GN=glu-3 PE=4 SV=1	2	872.408	1742.8	0.250481	GQCVSQPQQQSQQQL		17.1
R9XUE1	LMW-GS OS=Triticum aestivum GN=glu-3 PE=4 SV=1	2	649.348	1296.68	7.41605	LPQQTFPQQPL	[4] Deamidated (NQ)	17.9
R9XUE1	LMW-GS OS=Triticum aestivum GN=glu-3 PE=4 SV=1	2	528.259	1054.5	-0.158912	GQQPQQQQL	[6] Deamidated (NQ)	18.05
R9XUE1	LMW-GS OS=Triticum aestivum GN=glu-3 PE=4 SV=1	2	416.203	830.392	-0.00277148	SQQQPPF		18.51
R9XUE1	LMW-GS OS=Triticum aestivum GN=glu-3 PE=4 SV=1	2	454.745	907.476	-0.00199893	RTTTSVPF		18.93
R9XUE1	LMW-GS OS=Triticum aestivum GN=glu-3 PE=4 SV=1	2	524.301	1046.59	-0.498621	LQPHQIAQL		19.01
R9XUE1	LMW-GS OS=Triticum aestivum GN=glu-3 PE=4 SV=1	2	725.419	1448.82	-0.173458	VQQQIPVVQPSIL	[4] Deamidated (NQ)	19.42
R9XUE1	LMW-GS OS=Triticum aestivum GN=glu-3 PE=4 SV=1	2	828.422	1654.83	0.259355	LQQQCSPVAMPQRL		22.57
R9XUE1	LMW-GS OS=Triticum aestivum GN=glu-3 PE=4 SV=1	2	872.9	1743.79	0.323296	GQCVSQPQQQSQQQL	[10] Deamidated (NQ)	22.99
R9XUE1	LMW-GS OS=Triticum aestivum GN=glu-3 PE=4 SV=1	2	567.292	1132.57	-0.160176	QQLNPCKVF		24.28
R9XUE1	LMW-GS OS=Triticum aestivum GN=glu-3 PE=4 SV=1	2	872.9	1743.79	0.323296	GQCVSQPQQQSQQQL	[12] Deamidated (NQ)	25.73
R9XUE1	LMW-GS OS=Triticum aestivum GN=glu-3 PE=4 SV=1	2	872.9	1743.79	0.323296	GQCVSQPQQQSQQQL	[9] Deamidated (NQ)	25.98
R9XUE1	LMW-GS OS=Triticum aestivum GN=glu-3 PE=4 SV=1	2	524.301	1046.59	-0.381934	LQPHQIAQL		27.09
R9XUE1	LMW-GS OS=Triticum aestivum GN=glu-3 PE=4 SV=1	2	724.927	1447.84	0.104345	VQQQIPVVQPSIL		27.14
R9XUE1	LMW-GS OS=Triticum aestivum GN=glu-3 PE=4 SV=1	2	372.687	743.36	0.0418988	QQQPPF		28.1
R9XUE1	LMW-GS OS=Triticum aestivum GN=glu-3 PE=4 SV=1	2	872.9	1743.79	0.323296	GQCVSQPQQQSQQQL	[14] Deamidated (NQ)	28.7
R9XUE1	LMW-GS OS=Triticum aestivum GN=glu-3 PE=4 SV=1	2	524.793	1047.57	-0.0263741	LQPHQIAQL	[8] Deamidated (NQ)	29.51
R9XUE1	LMW-GS OS=Triticum aestivum GN=glu-3 PE=4 SV=1	2	754.399	1506.78	0.350738	SQQQPILPQQPPF		29.85
R9XUE1	LMW-GS OS=Triticum aestivum GN=glu-3 PE=4 SV=1	3	927.111	2778.31	0.177588	GQCVSQPQQQSQQQLGQQPQQQQL		30.54
R9XUE1	LMW-GS OS=Triticum aestivum GN=glu-3 PE=4 SV=1	2	528.259	1054.5	-0.158912	GQQPQQQQL	[2] Deamidated (NQ)	31.08
R9XUE1	LMW-GS OS=Triticum aestivum GN=glu-3 PE=4 SV=1	2	524.793	1047.57	-0.0263741	LQPHQIAQL	[2] Deamidated (NQ)	32.2
R9XUE1	LMW-GS OS=Triticum aestivum GN=glu-3 PE=4 SV=1	2	524.301	1046.59	-0.644253	LQPHQIAQL		32.79
R9XUE1	LMW-GS OS=Triticum aestivum GN=glu-3 PE=4 SV=1	2	750.407	1498.8	0.0231554	RILPTMCSVNVPL		33.04
R9XUE1	LMW-GS OS=Triticum aestivum GN=glu-3 PE=4 SV=1	2	872.9	1743.79	0.323296	GQCVSQPQQQSQQQL	[13] Deamidated (NQ)	35.76
R9XUE1	LMW-GS OS=Triticum aestivum GN=glu-3 PE=4 SV=1	2	831.939	1661.86	0.429632	RILPTMCSVNVPLY		36.2
R9XUE1	LMW-GS OS=Triticum aestivum GN=glu-3 PE=4 SV=1	2	524.301	1046.59	0.0554612	LQPHQIAQL		39.92
R9XUE1	LMW-GS OS=Triticum aestivum GN=glu-3 PE=4 SV=1	3	922.146	2763.42	0.343914	SIILQEQQQVQGSIQSQQQQPQQL		44.2
R9XUE1	LMW-GS OS=Triticum aestivum GN=glu-3 PE=4 SV=1	2	527.767	1053.52	-0.393711	GQQPQQQQL		45.29
R9XUE1	LMW-GS OS=Triticum aestivum GN=glu-3 PE=4 SV=1	2	872.408	1742.8	0.210072	GQCVSQPQQQSQQQL		48.13
R9XUE1	LMW-GS OS=Triticum aestivum GN=glu-3 PE=4 SV=1	2	871.918	1741.82	0.282367	SQQQPPFWQQQPPF		52.61
R9XUE1	LMW-GS OS=Triticum aestivum GN=glu-3 PE=4 SV=1	2	779.884	1557.75	0.0439703	GQQPQQQQLAQGTF		58.56
R9XWH8	Omega-gliadin OS=Triticum aestivum PE=4 SV=1	2	478.743	955.472	7.48731	QPQQPFPL	[1] Deamidated (NQ)|[3] Deamidated (NQ)	5
R9XWH8	Omega-gliadin OS=Triticum aestivum PE=4 SV=1	2	412.174	822.334	-7.00891	QSPQQSF	[4] Deamidated (NQ)|[5] Deamidated (NQ)	5.82
R9XWH8	Omega-gliadin OS=Triticum aestivum PE=4 SV=1	3	1167.56	3499.66	1.4913	EQTISQQPQQPFPQQPHQPQQPYPQQQPY		6.59
R9XWH8	Omega-gliadin OS=Triticum aestivum PE=4 SV=1	2	429.229	856.444	-0.0749402	QPQQPFL		6.74
R9XWH8	Omega-gliadin OS=Triticum aestivum PE=4 SV=1	2	478.743	955.472	7.48731	QPQQPFPL	[3] Deamidated (NQ)|[4] Deamidated (NQ)	7.19
R9XWH8	Omega-gliadin OS=Triticum aestivum PE=4 SV=1	2	657.329	1312.64	-5.24463	LQPQQQLSQQL	[2] Deamidated (NQ)|[4] Deamidated (NQ)|[10] Deamidated (NQ)	8.4
R9XWH8	Omega-gliadin OS=Triticum aestivum PE=4 SV=1	2	372.687	743.36	0.0418988	QPQQPF		10.06
R9XWH8	Omega-gliadin OS=Triticum aestivum PE=4 SV=1	2	386.709	771.403	-0.046748	RPQQPF		10.44
R9XWH8	Omega-gliadin OS=Triticum aestivum PE=4 SV=1	2	427.74	853.466	-0.136053	LQPQQQL		11.55
R9XWH8	Omega-gliadin OS=Triticum aestivum PE=4 SV=1	2	657.33	1312.65	-4.40525	LQPQQQLSQQL	[5] Deamidated (NQ)|[6] Deamidated (NQ)|[9] Deamidated (NQ)	11.7
R9XWH8	Omega-gliadin OS=Triticum aestivum PE=4 SV=1	2	372.687	743.36	0.101405	QPQQPF		11.78
R9XWH8	Omega-gliadin OS=Triticum aestivum PE=4 SV=1	3	1264.31	3789.92	3.63691	QPQQPFPQQPQQPFPQQPQQPFPLQPQQPFPL		12.3
R9XWH8	Omega-gliadin OS=Triticum aestivum PE=4 SV=1	2	372.687	743.36	0.23042	QPQQPF		12.44
R9XWH8	Omega-gliadin OS=Triticum aestivum PE=4 SV=1	2	386.709	771.403	-0.0151205	RPQQPF		24.97
R9XWH8	Omega-gliadin OS=Triticum aestivum PE=4 SV=1	3	952.481	2854.42	0.312602	QPQQPFPQQPQQPFPQQPQQPFPL		26.68
R9XWH8	Omega-gliadin OS=Triticum aestivum PE=4 SV=1	2	505.269	1008.52	-0.101038	TQPQQPTPL		27.81
R9XWH8	Omega-gliadin OS=Triticum aestivum PE=4 SV=1	2	427.74	853.466	-0.218078	LQPQQQL		31.85
R9XWH8	Omega-gliadin OS=Triticum aestivum PE=4 SV=1	2	505.269	1008.52	-0.118018	TQPQQPTPL		32.82
R9XWH8	Omega-gliadin OS=Triticum aestivum PE=4 SV=1	2	427.74	853.466	-0.220417	LQPQQQL		39.27
R9XWH8	Omega-gliadin OS=Triticum aestivum PE=4 SV=1	2	453.73	905.446	0.16351	GSSLTSIGGQ		57.5
R9XWH8	Omega-gliadin OS=Triticum aestivum PE=4 SV=1	3	1051.85	3152.53	-0.0327686	QPQQPFPQQPQQPQQPFPQPQQPFPW		65.32
R9YTM7	Low-molecular-weight glutenin subunit Glu-D3 OS=Triticum aestivum PE=4 SV=1	2	500.766	999.517	-0.043568	QQLNPCKL		5.06
R9YTM7	Low-molecular-weight glutenin subunit Glu-D3 OS=Triticum aestivum PE=4 SV=1	2	725.419	1448.82	-0.173458	VQQQIPVVQPSIL	[9] Deamidated (NQ)	5.32
R9YTM7	Low-molecular-weight glutenin subunit Glu-D3 OS=Triticum aestivum PE=4 SV=1	2	725.419	1448.82	-0.451029	VQQQIPVVQPSIL	[9] Deamidated (NQ)	6.06
R9YTM7	Low-molecular-weight glutenin subunit Glu-D3 OS=Triticum aestivum PE=4 SV=1	2	372.687	743.36	0.23042	QQQPPF		7.3
R9YTM7	Low-molecular-weight glutenin subunit Glu-D3 OS=Triticum aestivum PE=4 SV=1	2	726.894	1451.77	-1.48721	VQQQIPVVQPSIL	[2] Deamidated (NQ)|[3] Deamidated (NQ)|[4] Deamidated (NQ)|[9] Deamidated (NQ)	7.56
R9YTM7	Low-molecular-weight glutenin subunit Glu-D3 OS=Triticum aestivum PE=4 SV=1	2	416.203	830.392	0.0403909	SQQQPPF		7.81
R9YTM7	Low-molecular-weight glutenin subunit Glu-D3 OS=Triticum aestivum PE=4 SV=1	3	927.44	2779.3	1.2076	GQCVSQPQQQSQQQLGQQPQQQQL	[14] Deamidated (NQ)	8.55
R9YTM7	Low-molecular-weight glutenin subunit Glu-D3 OS=Triticum aestivum PE=4 SV=1	3	927.44	2779.3	1.2076	GQCVSQPQQQSQQQLGQQPQQQQL	[22] Deamidated (NQ)	9.3
R9YTM7	Low-molecular-weight glutenin subunit Glu-D3 OS=Triticum aestivum PE=4 SV=1	3	927.44	2779.3	1.2076	GQCVSQPQQQSQQQLGQQPQQQQL	[10] Deamidated (NQ)	9.76
R9YTM7	Low-molecular-weight glutenin subunit Glu-D3 OS=Triticum aestivum PE=4 SV=1	2	855.418	1708.82	0.891632	FSQQQQLFPQQPSF		10.5
R9YTM7	Low-molecular-weight glutenin subunit Glu-D3 OS=Triticum aestivum PE=4 SV=1	3	792.386	2374.14	0.807575	SQQQQLFPQQPSFSQQQPPF		10.66
R9YTM7	Low-molecular-weight glutenin subunit Glu-D3 OS=Triticum aestivum PE=4 SV=1	3	581.941	1742.8	-0.0518679	GQCVSQPQQQSQQQL		10.7
R9YTM7	Low-molecular-weight glutenin subunit Glu-D3 OS=Triticum aestivum PE=4 SV=1	2	724.927	1447.84	0.0977536	VQQQIPVVQPSIL		10.85
R9YTM7	Low-molecular-weight glutenin subunit Glu-D3 OS=Triticum aestivum PE=4 SV=1	2	674.821	1347.63	6.14083	QQPLFSQQQQL	[1] Deamidated (NQ)|[2] Deamidated (NQ)|[7] Deamidated (NQ)|[8] Deamidated (NQ)	12.14
R9YTM7	Low-molecular-weight glutenin subunit Glu-D3 OS=Triticum aestivum PE=4 SV=1	3	483.621	1447.84	-0.0983648	VQQQIPVVQPSIL		12.21
R9YTM7	Low-molecular-weight glutenin subunit Glu-D3 OS=Triticum aestivum PE=4 SV=1	2	509.243	1016.47	-0.258665	SQQQPPFW		12.67
R9YTM7	Low-molecular-weight glutenin subunit Glu-D3 OS=Triticum aestivum PE=4 SV=1	2	524.301	1046.59	-0.331899	LQPHQIAQL		12.78
R9YTM7	Low-molecular-weight glutenin subunit Glu-D3 OS=Triticum aestivum PE=4 SV=1	2	527.767	1053.52	-0.311648	GQQPQQQQL		13.68
R9YTM7	Low-molecular-weight glutenin subunit Glu-D3 OS=Triticum aestivum PE=4 SV=1	2	366.188	730.361	0.223801	SQQQQL		13.69
R9YTM7	Low-molecular-weight glutenin subunit Glu-D3 OS=Triticum aestivum PE=4 SV=1	2	432.231	862.447	-0.0820153	EVMTSIAL		14.71
R9YTM7	Low-molecular-weight glutenin subunit Glu-D3 OS=Triticum aestivum PE=4 SV=1	2	440.228	878.442	0.00237881	EVMTSIAL	[3] Oxidation (M)	15.7
R9YTM7	Low-molecular-weight glutenin subunit Glu-D3 OS=Triticum aestivum PE=4 SV=1	2	467.759	933.503	-0.629951	QPHQIAQL		16.12
R9YTM7	Low-molecular-weight glutenin subunit Glu-D3 OS=Triticum aestivum PE=4 SV=1	2	524.793	1047.57	-0.0263741	LQPHQIAQL	[5] Deamidated (NQ)	16.5
R9YTM7	Low-molecular-weight glutenin subunit Glu-D3 OS=Triticum aestivum PE=4 SV=1	2	872.408	1742.8	0.250481	GQCVSQPQQQSQQQL		17.1
R9YTM7	Low-molecular-weight glutenin subunit Glu-D3 OS=Triticum aestivum PE=4 SV=1	2	781.884	1561.75	0.729549	SQQQQLFPQQPSF		17.5
R9YTM7	Low-molecular-weight glutenin subunit Glu-D3 OS=Triticum aestivum PE=4 SV=1	2	528.259	1054.5	-0.158912	GQQPQQQQL	[6] Deamidated (NQ)	18.05
R9YTM7	Low-molecular-weight glutenin subunit Glu-D3 OS=Triticum aestivum PE=4 SV=1	2	416.203	830.392	-0.00277148	SQQQPPF		18.51
R9YTM7	Low-molecular-weight glutenin subunit Glu-D3 OS=Triticum aestivum PE=4 SV=1	2	500.766	999.517	-0.0599092	QQLNPCKL		18.78
R9YTM7	Low-molecular-weight glutenin subunit Glu-D3 OS=Triticum aestivum PE=4 SV=1	2	454.745	907.476	-0.00199893	RTTTSVPF		18.93
R9YTM7	Low-molecular-weight glutenin subunit Glu-D3 OS=Triticum aestivum PE=4 SV=1	2	524.301	1046.59	-0.498621	LQPHQIAQL		19.01
R9YTM7	Low-molecular-weight glutenin subunit Glu-D3 OS=Triticum aestivum PE=4 SV=1	2	725.419	1448.82	-0.173458	VQQQIPVVQPSIL	[4] Deamidated (NQ)	19.42
R9YTM7	Low-molecular-weight glutenin subunit Glu-D3 OS=Triticum aestivum PE=4 SV=1	2	439.722	877.429	-0.712639	FSQQQQL		22.66
R9YTM7	Low-molecular-weight glutenin subunit Glu-D3 OS=Triticum aestivum PE=4 SV=1	2	872.9	1743.79	0.323296	GQCVSQPQQQSQQQL	[10] Deamidated (NQ)	22.99
R9YTM7	Low-molecular-weight glutenin subunit Glu-D3 OS=Triticum aestivum PE=4 SV=1	2	872.9	1743.79	0.323296	GQCVSQPQQQSQQQL	[12] Deamidated (NQ)	25.73
R9YTM7	Low-molecular-weight glutenin subunit Glu-D3 OS=Triticum aestivum PE=4 SV=1	2	872.9	1743.79	0.323296	GQCVSQPQQQSQQQL	[9] Deamidated (NQ)	25.98
R9YTM7	Low-molecular-weight glutenin subunit Glu-D3 OS=Triticum aestivum PE=4 SV=1	2	524.301	1046.59	-0.381934	LQPHQIAQL		27.09
R9YTM7	Low-molecular-weight glutenin subunit Glu-D3 OS=Triticum aestivum PE=4 SV=1	2	724.927	1447.84	0.104345	VQQQIPVVQPSIL		27.14
R9YTM7	Low-molecular-weight glutenin subunit Glu-D3 OS=Triticum aestivum PE=4 SV=1	2	372.687	743.36	0.0418988	QQQPPF		28.1
R9YTM7	Low-molecular-weight glutenin subunit Glu-D3 OS=Triticum aestivum PE=4 SV=1	2	872.9	1743.79	0.323296	GQCVSQPQQQSQQQL	[14] Deamidated (NQ)	28.7
R9YTM7	Low-molecular-weight glutenin subunit Glu-D3 OS=Triticum aestivum PE=4 SV=1	2	524.793	1047.57	-0.0263741	LQPHQIAQL	[8] Deamidated (NQ)	29.51
R9YTM7	Low-molecular-weight glutenin subunit Glu-D3 OS=Triticum aestivum PE=4 SV=1	3	927.111	2778.31	0.177588	GQCVSQPQQQSQQQLGQQPQQQQL		30.54
R9YTM7	Low-molecular-weight glutenin subunit Glu-D3 OS=Triticum aestivum PE=4 SV=1	2	528.259	1054.5	-0.158912	GQQPQQQQL	[2] Deamidated (NQ)	31.08
R9YTM7	Low-molecular-weight glutenin subunit Glu-D3 OS=Triticum aestivum PE=4 SV=1	2	524.793	1047.57	-0.0263741	LQPHQIAQL	[2] Deamidated (NQ)	32.2
R9YTM7	Low-molecular-weight glutenin subunit Glu-D3 OS=Triticum aestivum PE=4 SV=1	2	524.301	1046.59	-0.644253	LQPHQIAQL		32.79
R9YTM7	Low-molecular-weight glutenin subunit Glu-D3 OS=Triticum aestivum PE=4 SV=1	2	750.407	1498.8	0.0231554	RILPTMCSVNVPL		33.04
R9YTM7	Low-molecular-weight glutenin subunit Glu-D3 OS=Triticum aestivum PE=4 SV=1	2	872.9	1743.79	0.323296	GQCVSQPQQQSQQQL	[13] Deamidated (NQ)	35.76
R9YTM7	Low-molecular-weight glutenin subunit Glu-D3 OS=Triticum aestivum PE=4 SV=1	2	831.939	1661.86	0.429632	RILPTMCSVNVPLY		36.2
R9YTM7	Low-molecular-weight glutenin subunit Glu-D3 OS=Triticum aestivum PE=4 SV=1	2	524.301	1046.59	0.0554612	LQPHQIAQL		39.92
R9YTM7	Low-molecular-weight glutenin subunit Glu-D3 OS=Triticum aestivum PE=4 SV=1	3	922.146	2763.42	0.343914	SIILQEQQQVQGSIQSQQQQPQQL		44.2
R9YTM7	Low-molecular-weight glutenin subunit Glu-D3 OS=Triticum aestivum PE=4 SV=1	2	527.767	1053.52	-0.393711	GQQPQQQQL		45.29
R9YTM7	Low-molecular-weight glutenin subunit Glu-D3 OS=Triticum aestivum PE=4 SV=1	2	872.408	1742.8	0.210072	GQCVSQPQQQSQQQL		48.13
R9YTM7	Low-molecular-weight glutenin subunit Glu-D3 OS=Triticum aestivum PE=4 SV=1	2	871.918	1741.82	0.282367	SQQQPPFWQQQPPF		52.61
U5U6L8	Omega-gliadin OS=Triticum aestivum PE=4 SV=1	2	412.174	822.334	-7.00891	QSPQQSF	[4] Deamidated (NQ)|[5] Deamidated (NQ)	5.82
U5U6L8	Omega-gliadin OS=Triticum aestivum PE=4 SV=1	2	832.887	1663.76	-7.71256	QPQQPLPQQPQQPF	[3] Deamidated (NQ)|[4] Deamidated (NQ)|[8] Deamidated (NQ)|[9] Deamidated (NQ)	7.21
U5U6L8	Omega-gliadin OS=Triticum aestivum PE=4 SV=1	3	1314.29	3939.86	1.13161	SQQPEQTISQQPQQPFPQQPHQPQQPYPQQQPY		7.69
U5U6L8	Omega-gliadin OS=Triticum aestivum PE=4 SV=1	2	435.228	868.44	0.181478	QQPQQQL		11.29
U5U6L8	Omega-gliadin OS=Triticum aestivum PE=4 SV=1	3	1033.84	3098.5	-3.66615	QPQQPFPQQLQQPQQPFPQPQQPFPL	[8] Deamidated (NQ)|[9] Deamidated (NQ)|[11] Deamidated (NQ)	13.09
U5U6L8	Omega-gliadin OS=Triticum aestivum PE=4 SV=1	3	554.286	1659.84	-0.163155	QPQQPLPQQPQQPF		15.61
U5U6L8	Omega-gliadin OS=Triticum aestivum PE=4 SV=1	2	435.227	868.44	0.0444904	QQPQQQL		19.23
U5U6L8	Omega-gliadin OS=Triticum aestivum PE=4 SV=1	3	554.286	1659.84	-0.142395	QPQQPLPQQPQQPF		20.17
U5U6L8	Omega-gliadin OS=Triticum aestivum PE=4 SV=1	2	505.269	1008.52	-0.101038	TQPQQPTPL		27.81
U5U6L8	Omega-gliadin OS=Triticum aestivum PE=4 SV=1	2	505.269	1008.52	-0.118018	TQPQQPTPL		32.82
U5U6L8	Omega-gliadin OS=Triticum aestivum PE=4 SV=1	2	453.73	905.446	0.16351	GSSLTSIGGQ		57.5
U5U6L8	Omega-gliadin OS=Triticum aestivum PE=4 SV=1	2	830.926	1659.84	0.241693	QPQQPLPQQPQQPF		60.43
U5U6L8	Omega-gliadin OS=Triticum aestivum PE=4 SV=1	2	830.926	1659.84	0.375796	QPQQPLPQQPQQPF		70.78
