# Supplementary material for: Comprehensive Proteomic Profiling of Wheat Gluten Using a Combination of Data-Independent and Data-Dependent Acquisition
Source: Front Plant Sci. 2017 Jan 10;7:2020. doi: 10.3389/fpls.2016.02020 (PMC5223596; doi:10.3389/fpls.2016.02020)
Supplement: Supplementary file 5 [file DataSheet4.XLSX]

## Sheet: Sheet1
Peptide Sequence	Peptide Modification	Charge	Precursor Mass Da	Precursos Mass (theoretical) Da	m/z (experimental)	Peptide Score	Peptide Length
YPISPQQLGQGQQSGQGQLGY	Deamidation Q(*);Deamidation Q(*)	3	2236.05	2236.05	746.022	5.0527	21
YPTSPQQSGQGQQLGQGQQGY	None	2	2237.03	2237.02	1119.02	5.106	21
SQQQQQFPQQQQPLSPQQPPF	Deamidation Q(*)	3	2237.06	2237.06	746.359	5.2448	21
LQQQCSPVAMPQSLARSQMLW	Carbamidomethyl C(5);Oxidation M(10);Oxidation M(19)	3	2495.2	2495.2	832.406	5.0024	21
SQQQQQFPQQQQPLSPQQPPF	Deamidation Q(17);Deamidation Q(18)	3	2495.21	2495.21	832.407	5.0544	21
SQQQPPFSQQQQPVLPQQPPF	None	3	2491.2	2491.2	831.072	5.0808	21
LQQQCSPVAMPQSLARSQMLW	Carbamidomethyl C(5);Deamidation Q(*);Deamidation Q(*);Deamidation Q(*)	3	2496.19	2496.19	832.735	5.1215	21
LQQQCSPVAMPQSLARSQMLW	Carbamidomethyl C(5);Deamidation Q(*);Deamidation Q(*)	3	2495.2	2495.2	832.406	5.1432	21
YPISPQQSGQGQQPGQGQQGY	Deamidation Q(*)	3	2495.2	2495.2	832.406	5.3639	21
YPTSPQQPGQGQQSGQGQPGY	None	3	2434.21	2434.21	812.073	5.4961	21
YPTSSQQSGQGQQLGQGQPGY	None	3	2495.19	2495.19	832.403	5.5543	21
YPISPQQSGQGQQPGQGQQGY	None	3	2462.14	2462.14	821.386	5.6937	21
YPTSPQQSGQGQQPGQGQSGY	None	3	2434.22	2434.22	812.078	5.7058	21
GIPALLRRYYPSVTSSQQGSY	None	3	2434.21	2434.21	812.076	5.7138	21
YPTSPQQSGQGQQPGQGQAGY	Deamidation Q(*)	3	2491.2	2491.2	831.072	5.8453	21
YPTSPQQSGQGQQSGQGQQGY	Deamidation Q(10)	3	2491.2	2491.2	831.072	5.9527	21
YPTSSQQSGQGQQLGQGQPGY	Deamidation Q(*)	3	2461.17	2461.17	821.063	6.0347	21
QPSQQNPQAQGSVQPQQLPQF	None	3	2434.23	2434.23	812.081	6.056	21
SQQQQLFPQQPSFSQQQPPFW	Deamidation Q(*);Deamidation Q(*)	3	2434.22	2434.22	812.077	6.1404	21
SQQQQLFPQQPSFSQQQPPFW	Deamidation Q(5);Deamidation Q(17)	3	2434.21	2434.21	812.075	6.2117	21
SQQQQLFPQQPSFSQQQPPFW	Deamidation Q(5);Deamidation Q(9)	3	2434.22	2434.22	812.077	6.6077	21
SQQQQLFPQQPSFSQQQPPFW	Deamidation Q(9);Deamidation Q(10)	3	2434.22	2434.22	812.078	6.7692	21
SQQQQLFPQQPSFSQQQPPFW	Deamidation Q(10);Deamidation Q(17)	3	2434.22	2434.22	812.077	6.9375	21
SQQQQLFPQQPSFSQQQPPFW	Deamidation Q(16);Deamidation Q(17)	3	2434.22	2434.22	812.077	7.2304	21
LQPRQPQQSFPQQQQPAIQSF	Deamidation Q(*);Deamidation Q(*)	3	2434.22	2434.22	812.078	7.2908	21
LQPRQPQQSFPQQQQPAIQSF	Deamidation Q(8);Deamidation Q(19)	3	2434.22	2434.22	812.077	7.5023	21
AQQQQPFPQQQQPLRPQQPPF	Deamidation Q(*);Deamidation Q(*)	3	2434.21	2434.21	812.076	7.5485	21
YPTSPQQPGQWQQPEQGQPRY	None	3	2234.01	2234.01	745.342	5.009	21
SQQQQQSPQQQQPLLPQQPPF	Deamidation Q(11);Deamidation Q(12)	2	2190.02	2190.02	1095.51	5.0166	21
QPSQQNPQAQGSLQPQQLPQF	None	3	2195.94	2195.94	732.652	5.0508	21
QPSQQNPQAQGSLQPQQLPQF	Deamidation Q(20)	3	2195.95	2195.95	732.656	5.089	21
QPSQQNPQAQGFVQPQQLPQF	Deamidation Q(10)	3	2233.03	2233.03	745.014	5.1253	21
QPSQQNPQAQGFVQPQQLPQF	Deamidation Q(*)	3	2233.03	2233.03	745.016	5.1687	21
QPSQQNPQAQASVQPQQLPQF	None	3	2190	2190	730.67	5.1851	21
SQQQRQPLPQQPSFSQQQPPF	Deamidation Q(*)	2	2179.97	2179.97	1090.49	5.2026	21
SQQQRQPLPQQPSFSQQQPPF	None	3	2343.19	2343.19	781.734	5.2141	21
QPSQQNPQAQGSFQPQRLPQF	Deamidation Q(5)	2	2164.96	2164.96	1082.98	5.2203	21
QPSQQNPQAQGSFQPQRLPQF	None	3	2211.94	2211.94	737.986	5.2367	21
QQPQQQLGQQPQQQLVQQGTF	None	2	2179.97	2179.97	1090.49	5.2804	21
YPISPQQPGQGQQSGQGQPGY	None	2	2189.99	2189.99	1095.5	5.3214	21
YPTSSQQSGQGHQSGQGQQGY	None	3	2196.98	2196.98	732.999	5.3803	21
YPTSPQQSGQGQQPGQGQPGY	None	2	2233.03	2233.03	1117.02	5.3872	21
YPTSPQQSGQGQQLGQGQPGY	Deamidation Q(6);Deamidation Q(7);Deamidation Q(10)	2	2164.97	2164.96	1082.99	5.4197	21
YPTSPQQSGQGQQLGQGQPGY	Deamidation Q(*);Deamidation Q(*);Deamidation Q(*)	3	2233.03	2233.03	745.016	5.4203	21
QQPQQQLGQQPQQQQVLQGTF	None	3	2189.99	2189.99	730.669	5.5221	21
TQQQQQQQQQQPFTQQQQPPF	None	3	2196.97	2196.97	732.996	5.6185	21
SQQQQPFPQQQQPLLPQQPPF	Deamidation Q(*)	3	2234	2234	745.338	5.7713	21
SQQQQPFPQQQQPLLPQQPPF	Deamidation Q(9);Deamidation Q(17);Deamidation Q(18)	3	2233.03	2233.03	745.015	5.9386	21
SQQQQPFPQQQQPLLPQQPPF	Deamidation Q(10);Deamidation Q(11);Deamidation Q(12)	2	2179.96	2179.96	1090.48	5.982	21
SQQQPPFSQQELPVLPQQPPF	Deamidation Q(*);Deamidation Q(*);Deamidation Q(*)	2	2179.97	2179.97	1090.49	6.1259	21
SQQQQPFPQQQQPLLPQQPPF	Deamidation Q(12);Deamidation Q(17);Deamidation Q(18)	2	2179.96	2179.96	1090.48	6.2554	21
DAIRAIIYSIVLQEQQHGQGF	Deamidation Q(*);Deamidation Q(*)	2	2179.96	2179.96	1090.49	6.2587	21
QQPQQQLGQQPQQQQVQKGTF	Deamidation Q(*);Deamidation Q(*)	2	2179.97	2179.97	1090.49	6.2615	21
QQPQQQLGQQPQQQQVQKGTF	Deamidation Q(*)	2	2179.97	2179.97	1090.49	6.3122	21
YPTSLQQPGQGQQLGQGQPGY	None	2	2179.97	2179.97	1090.49	6.3418	21
RPSQQNPQAQGSVQPQQLPQF	None	3	2233.02	2233.02	745.012	6.3905	21
RPSQQNPQAQGSVQPQQLPQF	Deamidation Q(*)	2	2233.03	2233.03	1117.02	6.4531	21
RPSQQNPQAQGSVQPQQLPQF	Deamidation Q(*);Deamidation Q(*)	3	2233.03	2233.03	745.014	6.4705	21
RPSQQNPQAQGSVQPQQLPQF	Deamidation Q(14)	3	2233.03	2233.03	745.016	6.5152	21
RPSQQNPQAQGSVQPQQLPQF	Deamidation Q(10);Deamidation Q(14)	3	2233.02	2233.02	745.013	6.6072	21
RPSQQNPQAQGSVQPQQLPQF	Deamidation Q(10)	2	2179.97	2179.97	1090.49	6.6243	21
RPSQQNPQAQGSVQPQQLPQF	Deamidation Q(5)	3	2233.03	2233.03	745.016	6.6341	21
YPTSLQQTGQGQQSGQGQQGY	None	3	2233.03	2233.03	745.014	6.7273	21
YPTSPQQPGQWQQPEQGQPGY	None	2	2179.97	2179.97	1090.49	7.0481	21
YPTSLQQTGQGQQSGQGQQGY	Deamidation Q(*)	2	2233.03	2233.03	1117.02	7.2363	21
SQQSPISQQQQQQQQQQQQPF	None	3	2233.04	2233.04	745.017	7.245	21
SQQSPISQQQQQQQQQQQQPF	Deamidation Q(*);Deamidation Q(*)	3	2233.03	2233.03	745.016	7.2974	21
SQQSPISQQQQQQQQQQQQPF	Deamidation Q(15);Deamidation Q(16)	2	2179.97	2179.97	1090.49	7.3362	21
QQPQQQMGQQPQQQQVQKGTF	None	2	2179.97	2179.97	1090.49	7.4032	21
QQPQQQMGQQPQQQQVQKGTF	Deamidation Q(*);Deamidation Q(*)	2	2179.97	2179.96	1090.49	7.6377	21
QQPQQQMGQQPQQQQVQKGTF	Deamidation Q(12);Deamidation Q(13)	3	2233.03	2233.03	745.015	7.6616	21
YPTSPQQSGQGQQPGQGQSRY	None	3	2335.11	2335.11	779.041	5.4238	21
YPTSSQQSGQGQQSGQGQQGY	None	3	2335.14	2335.14	779.052	5.5924	21
YPISPQQSGQGQQPGQWQQGY	None	2	2335.14	2335.14	1168.07	6.1492	21
YPISPQQSGQGQQPGQWQQGY	Deamidation Q(10);Deamidation Q(12);Deamidation Q(13)	2	2335.14	2335.14	1168.08	6.2148	21
YPISPQQSGQGQQPGQWQQGY	Deamidation Q(*);Deamidation Q(*);Deamidation Q(*)	3	2335.11	2335.11	779.041	5.4238	21
YPTSSQQSGQGQQLGQGQPGY	Deamidation Q(18)	3	2335.14	2335.14	779.052	5.5924	21
YPTSLQQPGQGQQPGQGQSGY	None	2	2335.14	2335.14	1168.07	6.1492	21
YPISPQQSGQGQQPGQWQQGY	Deamidation Q(6);Deamidation Q(7)	2	2335.14	2335.14	1168.08	6.2148	21
YPTSPQQSGQGQQPGQGQSRY	Deamidation Q(*);Deamidation Q(*);Deamidation Q(*)	3	2563.2	2563.2	855.07	5.1401	21
YPISPQQSGQGQQPGQWQQGY	Deamidation Q(12);Deamidation Q(13)	3	2563.18	2563.18	855.066	5.1913	21
YPTSPQQSGQGQQPGQGQSRY	Deamidation Q(6);Deamidation Q(7);Deamidation Q(16)	3	2563.19	2563.19	855.067	5.4049	21
YPISPQQSGQGQQPGQWQQGY	Deamidation Q(*);Deamidation Q(*)	3	2563.19	2563.19	855.069	5.4136	21
YPTSPQQPGQLQQPAQGQQGY	None	3	2563.19	2563.19	855.067	5.608	21
YPTSPQQSGQGQQPGQRQSGY	Deamidation Q(*);Deamidation Q(*);Deamidation Q(*)	3	2563.19	2563.19	855.069	5.7773	21
YPTSPQQSGQGQQPGQRQSGY	None	3	2563.18	2563.18	855.066	5.8229	21
YPTSPQQSGQGQQSGQAQQGY	None	3	2563.19	2563.19	855.067	5.854	21
YPISPQQSGQGQQTGQGQQGY	None	3	2563.19	2563.19	855.068	5.9145	21
YPISPQQSGQGQQTGQGQQGY	Deamidation Q(6)	3	2563.19	2563.19	855.067	5.9674	21
YPISPQQSGQGQQTGQGQQGY	Deamidation Q(19)	3	2563.18	2563.18	855.066	6.0102	21
TQQQPPFSQQPPISQQQQPPF	Deamidation Q(*)	3	2563.19	2563.19	855.067	6.0473	21
TQQQPPFSQQPPISQQQQPPF	None	3	2563.19	2563.19	855.067	6.0839	21
SQQQPPFSQQTQPVLPQQSPF	Deamidation Q(*);Deamidation Q(*);Deamidation Q(*)	3	2563.19	2563.19	855.068	6.4007	21
SQQQPPFSQQTQPVLPQQSPF	Deamidation Q(*)	3	2483.24	2483.24	828.42	5.19	21
QQPQQQLGQQPQQQQVQQGTF	None	3	2483.24	2483.24	828.42	5.4384	21
SQQQPPFSQQTQPVLPQQSPF	Deamidation Q(*);Deamidation Q(*)	3	2483.24	2483.24	828.419	5.533	21
SQQQPPFSQQTQPVLPQQSPF	Deamidation Q(9);Deamidation Q(10)	3	2491.2	2491.2	831.072	5.0808	21
QQPQQQLGQQPQQQQVQQGTF	Deamidation Q(*)	3	2462.14	2462.14	821.386	5.6937	21
QQPQQQLGQQPQQQQVQQGTF	Deamidation Q(6)	3	2491.2	2491.2	831.072	5.8453	21
SQQQPPFSQQTQPVLPQQSPF	Deamidation Q(17);Deamidation Q(18)	3	2491.2	2491.2	831.072	5.9527	21
SQQQPPFSQQTQPVLPQQSPF	Deamidation Q(9);Deamidation Q(10);Deamidation Q(18)	3	2461.17	2461.17	821.063	6.0347	21
QQPQQQLGQQPQQQQVQQGTF	Deamidation Q(4)	3	2491.2	2491.2	831.072	5.0808	21
QQPQQQLGQQPQQQQVQQGTF	Deamidation Q(18)	3	2434.21	2434.21	812.073	5.4961	21
RPSQQNPQDQGSVQPQQLPQF	None	3	2518.24	2518.24	840.085	5.6104	21
QPQQPFPQTQQSFPLQPQQPF	None	3	2462.14	2462.14	821.386	5.6937	21
QPQQPFPQTQQSFPLQPQQPF	Deamidation Q(*)	3	2434.22	2434.22	812.078	5.7058	21
